# Supplementary material for: Differential assembly of root-associated bacterial and fungal communities of a dual transgenic insect-resistant maize line at different host niches and different growth stages
Source: Front Microbiol. 2022 Sep 29;13:1023971. doi: 10.3389/fmicb.2022.1023971 (PMC9557180; doi:10.3389/fmicb.2022.1023971)
Supplement: Supplementary file 2 [file Data_Sheet_2.xlsx]

## Sheet: Table S1
Supplementary Table 1 Statistics of sequencing samples
	Sample\Info	Seq_num	Base_num	Mean_length	Min_length	Max_length
16S rDNA amplicon sequencing data	2A7BS1	45728	19192942	419.72	259	487
	2A7BS2	41369	17383530	420.207	216	485
	2A7BS3	41803	17532318	419.403	212	515
	2A7FRS1	42247	17793740	421.184	317	458
	2A7FRS2	52979	22232241	419.643	246	460
	2A7FRS3	50303	21094844	419.356	245	468
	2A7FRT1	49708	20843002	419.309	232	446
	2A7FRT2	33996	14228245	418.527	246	446
	2A7FRT3	40990	17280175	421.571	227	438
	2A7FSS1	39369	16525937	419.77	269	458
	2A7FSS2	37892	15884541	419.206	235	471
	2A7FSS3	36550	15306266	418.776	317	493
	2A7JRS1	41334	17265002	417.695	278	455
	2A7JRS2	39191	16377003	417.877	239	453
	2A7JRS3	34523	14542705	421.247	283	454
	2A7JRT1	41612	17350260	416.953	291	508
	2A7JRT2	46175	19149529	414.716	262	472
	2A7JRT3	43963	18333247	417.015	226	441
	2A7JSS1	45198	18929567	418.814	215	526
	2A7JSS2	43057	18031867	418.791	223	470
	2A7JSS3	43613	18236748	418.149	240	476
	2A7MRS1	50400	21015437	416.973	203	452
	2A7MRS2	50728	21176569	417.453	233	464
	2A7MRS3	48365	20168360	417.003	207	512
	2A7MRT1	37512	15684616	418.123	239	459
	2A7MRT2	43644	18246622	418.079	208	466
	2A7MRT3	42236	17710344	419.319	216	461
	2A7MSS1	65094	27263316	418.83	252	464
	2A7MSS2	52921	22188808	419.282	223	455
	2A7MSS3	52226	21904925	419.426	263	497
	B73BS1	44104	18479040	418.988	249	498
	B73BS2	39000	16342728	419.044	214	468
	B73BS3	37657	15797011	419.497	207	505
	B73FRS1	52993	22326406	421.309	246	466
	B73FRS2	52679	22080282	419.148	235	525
	B73FRS3	53769	22569221	419.744	234	505
	B73FRT1	36688	15394394	419.603	202	449
	B73FRT2	38148	16047105	420.654	317	442
	B73FRT3	57990	24417688	421.067	226	456
	B73FSS1	42094	17645414	419.191	245	476
	B73FSS2	43588	18303172	419.913	239	490
	B73FSS3	35585	14969021	420.655	334	474
	B73JRS1	43365	18164073	418.865	220	452
	B73JRS2	45627	19092491	418.447	246	488
	B73JRS3	43324	18126838	418.402	239	451
	B73JRT1	55025	22799782	414.353	254	484
	B73JRT2	59073	24693561	418.018	246	469
	B73JRT3	44356	18529408	417.743	322	447
	B73JSS1	41015	17182169	418.924	248	466
	B73JSS2	42614	17879624	419.572	251	514
	B73JSS3	34715	14549607	419.116	245	469
	B73MRS1	59453	24846979	417.926	239	472
	B73MRS2	40862	17052809	417.327	242	465
	B73MRS3	48657	20328271	417.787	213	454
	B73MRT1	43589	18199818	417.532	254	519
	B73MRT2	35639	14902309	418.146	247	448
	B73MRT3	42663	17732452	415.64	219	506
	B73MSS1	57408	24050131	418.933	239	484
	B73MSS2	56242	23569635	419.075	245	495
	B73MSS3	48352	20257521	418.959	216	491
ITS amplicon sequencing data	2A7BS1	69879	16032834	229.437	140	520
	2A7BS2	74169	15877330	214.07	146	493
	2A7BS3	66060	15133673	229.09	146	514
	2A7FRS1	63890	13805688	216.085	142	509
	2A7FRS2	51738	11165715	215.813	140	510
	2A7FRS3	48514	10876471	224.192	140	522
	2A7FRT1	59022	13286759	225.115	148	486
	2A7FRT2	71350	15913323	223.032	159	523
	2A7FRT3	52948	12067887	227.92	159	486
	2A7FSS1	46516	10516068	226.074	140	521
	2A7FSS2	72024	15940560	221.323	145	531
	2A7FSS3	53940	11631554	215.639	140	527
	2A7JRS1	56482	12740723	225.571	142	525
	2A7JRS2	51914	11573072	222.928	144	400
	2A7JRS3	74959	16096388	214.736	168	434
	2A7JRT1	64606	14904621	230.7	157	514
	2A7JRT2	49083	12559010	255.873	164	532
	2A7JRT3	36879	8598364	233.151	159	525
	2A7JSS1	73104	15995924	218.811	145	431
	2A7JSS2	64398	15738799	244.399	140	477
	2A7JSS3	74243	16362015	220.385	140	463
	2A7MRS1	66074	14398533	217.915	141	519
	2A7MRS2	55856	12303786	220.277	143	507
	2A7MRS3	63053	13669267	216.79	144	460
	2A7MRT1	64917	14523750	223.728	152	487
	2A7MRT2	70150	16025857	228.451	160	523
	2A7MRT3	62559	13862060	221.584	161	511
	2A7MSS1	57557	12467540	216.612	147	523
	2A7MSS2	61452	13790067	224.404	140	517
	2A7MSS3	65849	14565154	221.19	145	501
	B73BS1	74228	15951108	214.893	140	488
	B73BS2	74388	16730494	224.909	140	523
	B73BS3	74429	16637600	223.537	140	507
	B73FRS1	60379	12829395	212.481	140	474
	B73FRS2	69552	15219888	218.827	146	526
	B73FRS3	67670	14554221	215.076	140	503
	B73FRT1	66084	14317430	216.655	151	531
	B73FRT2	65008	13868264	213.332	160	523
	B73FRT3	63472	14070758	221.684	162	523
	B73FSS1	62336	13965201	224.031	143	526
	B73FSS2	49931	10999707	220.298	142	516
	B73FSS3	47585	10357484	217.663	147	519
	B73JRS1	70705	15647683	221.309	144	499
	B73JRS2	72109	16266519	225.582	147	530
	B73JRS3	69658	15015820	215.565	147	483
	B73JRT1	42314	10431349	246.522	143	523
	B73JRT2	72722	16540601	227.45	149	459
	B73JRT3	62055	13811633	222.571	161	511
	B73JSS1	70533	15775214	223.657	143	522
	B73JSS2	70585	15689621	222.28	143	505
	B73JSS3	70300	15194265	216.135	140	521
	B73MRS1	66311	14470483	218.221	146	524
	B73MRS2	73805	15724039	213.048	145	504
	B73MRS3	70274	15228167	216.697	144	505
	B73MRT1	61969	13727361	221.52	157	519
	B73MRT2	73968	15720386	212.53	150	485
	B73MRT3	74066	17891171	241.557	147	523
	B73MSS1	51118	11366114	222.351	143	518
	B73MSS2	61051	13355221	218.755	144	528
	B73MSS3	60993	13356565	218.985	146	532
B73 and 2A7 represent the control maize line B73 and the transgenic insect tolerant maize line 2A-7, respectively. J, F, and M represent the jointing, flowering, and maturing stages of maize, respectively. BS, SS, RS, and RT represent the bulk soil before planting, surrounding soil, rhizospheric soil and root samples, respectively.

## Sheet: Table S2
Supplementary Table 2 Pan-Core analysis of samples
		1	2	3	4	5	6	7	8	9	10	11	12	13	14	15	16	17	18	19	20	21	22	23	24	25	26	27	28	29	30	31	32	33	34	35	36	37	38	39	40	41	42	43	44	45	46	47	48
16S rDNA amplicon sequencing data	Pan	1927.46	2820.05	3477.38	3900.23	4226.24	4483.87	4674.74	4847.43	5027.11	5181.94	5307.64	5430.84	5532.58	5622.48	5714.2	5797.71	5868.81	5932.63	5991.64	6047.53	6107.21	6157.21	6203.81	6245.4	6283.95	6324.21	6365.54	6399.52	6429.7	6463.61	6495.25	6526.02	6553.37	6578.24	6603.72	6623.32	6644.01	6662.84	6680.06	6695.4	6710.88	6725.51	6739.96	6754.23	6766.54	6778.13	6789.87	6802.23
	Core	2032.32	999.07	690.67	530.46	443.05	359.78	317.06	288.47	257.99	241.92	223.44	207.53	200.56	190.33	180.86	175.65	169.39	163.06	157.35	153.75	150.15	146.24	143.53	139.89	137.18	134.59	132.28	130.11	128.29	126.03	124.55	123.1	121.73	120.72	119.67	118.53	117.46	116.06	115.21	114.24	113.05	112.18	111.48	110.45	109.71	108.67	108.03	107.45
ITS amplicon sequencing data	Pan	506.64	755.17	935.04	1083.35	1196.48	1298.58	1392.37	1480.76	1560.58	1625.66	1689.2	1750.14	1812.76	1867.07	1917.07	1964.57	2013.09	2057.77	2099.54	2135.53	2173.72	2212.14	2245.04	2280.2	2308.72	2339.8	2369.06	2396.5	2423.78	2451.03	2478.4	2503.36	2524.21	2547.03	2568.58	2588.45	2609.92	2631.85	2650.23	2670.62	2690.27	2708.17	2725.45	2742.83	2758.14	2772.66	2787.22	2804.08
	Core	503.09	246.19	172.44	135.97	116.06	102.5	92.58	85.27	78.73	74.4	70.84	67.7	65.12	62.37	60.56	58.38	56.84	54.91	53.74	52.7	51.56	50.15	48.93	48	47.11	46.37	45.32	44.66	43.77	42.96	42.34	41.63	40.77	40.01	39.21	38.66	38.16	37.49	36.97	36.25	35.66	35.15	34.57	34.25	33.65	33.15	32.65	32.26
[truncated: 12 more columns]

## Sheet: Table S3
Supplementary Table 3 The composition and abundance of root-associated bacterial community at species level
OTU ID	2A7JRT1	2A7JRT3	2A7JRT2	2A7FRS2	2A7FRS3	2A7FRS1	2A7FRT2	2A7FRT1	2A7FRT3	2A7JRS1	2A7JRS2	2A7JRS3	2A7FSS1	2A7FSS3	2A7FSS2	B73MSS1	B73MSS3	B73MSS2	B73MRS3	B73MRS2	B73MRS1	B73FRT3	B73FRT2	B73FRT1	2A7BS3	2A7BS2	2A7BS1	B73JSS3	B73JSS2	B73JSS1	B73FRS2	B73FRS3	B73FRS1	B73BS1	B73BS3	B73BS2	B73JRS2	B73JRS3	B73JRS1	2A7MRT2	2A7MRT1	2A7MRT3	2A7MRS2	2A7MRS1	2A7MRS3	2A7MSS1	2A7MSS2	2A7MSS3	B73JRT3
d__Bacteria; k__norank_d__Bacteria; p__Acidobacteria; c__Subgroup_6; o__norank_c__Subgroup_6; f__norank_o__norank_c__Subgroup_6; g__norank_f__norank_o__norank_c__Subgroup_6; s__unclassified_g__norank_f__norank_o__norank_c__Subgroup_6	0.00203121	0.000792668	0.00128809	0.0624721	0.0330939	0.0224424	0.00292296	0.00168442	0.00123854	0.0129799	0.0226406	0.0158038	0.0639584	0.0337379	0.0468169	0.0631657	0.0678722	0.0491454	0.0303195	0.0370077	0.0291801	0.000594501	0.000594501	0.000445876	0.0733218	0.116076	0.0909091	0.0907109	0.0635621	0.0667823	0.0412187	0.0406738	0.00723309	0.048105	0.0900669	0.0590042	0.0421105	0.0254149	0.0163488	0.00361655	0.00530097	0.00317067	0.0348278	0.0134258	0.0277434	0.0568244	0.0513748	0.049294	0.000644043
d__Bacteria; k__norank_d__Bacteria; p__Proteobacteria; c__Alphaproteobacteria; o__Sphingomonadales; f__Sphingomonadaceae; g__Sphingobium; s__Sphingobium_fuliginis	0.0663364	0.0490959	0.0952192	0.0612336	0.0455784	0.0377013	0.0816448	0.0876889	0.0708447	0.0247213	0.0410701	0.0123854	0.0107506	0.00440922	0.00500372	0.00133763	0.00183304	0.00322021	0.0211048	0.0178846	0.0157047	0.0524647	0.0697548	0.0698539	0.000148625	4.95e-05	0.000247709	4.95e-05	0.00029725	0.00029725	0.0184295	0.052762	0.062274	0.000247709	9.91e-05	9.91e-05	0.0168937	0.0173396	0.0171414	0.0382462	0.0338865	0.0430518	0.0180827	0.0274957	0.0192222	0.00188259	0.0033193	0.00198167	0.0970027
d__Bacteria; k__norank_d__Bacteria; p__Proteobacteria; c__Gammaproteobacteria; o__Pseudomonadales; f__Pseudomonadaceae; g__Pseudomonas; s__unclassified_g__Pseudomonas	0.0912063	0.0613822	0.0642061	0.00762943	0.00574684	0.0344315	0.0693089	0.0833292	0.056428	0.0101561	0.0228883	0.00663859	0.00505326	0.00148625	0.00198167	0.00113946	0.000792668	0.00084221	0.0119891	0.0115928	0.00535051	0.0507803	0.10488	0.0749567	0.000941293	0.0017835	0.00084221	0.00108992	0.00108992	0.00123854	0.00728264	0.017191	0.013624	0.00302205	0.00173396	0.00475601	0.00753034	0.0210552	0.0103047	0.0696061	0.0494922	0.141491	0.00520188	0.00564776	0.00663859	0.00326976	0.00158534	0.00168442	0.0825861
d__Bacteria; k__norank_d__Bacteria; p__Proteobacteria; c__Gammaproteobacteria; o__Enterobacteriales; f__Enterobacteriaceae; g__Pantoea; s__Pantoea_dispersa_g__Pantoea	0.0545455	0.0428041	0.0188754	0.00396334	0.00589547	0.0316572	0.0251177	0.0583106	0.139609	0.00609363	0.0128809	0.00822393	0.000644043	0.000544959	0.000445876	0.000495417	9.91e-05	0.000148625	0.0247709	0.00911568	0.0149616	0.0888283	0.128115	0.0464702	0	0.000198167	4.95e-05	0	4.95e-05	0	0.0080753	0.00827347	0.0217488	0	0	0.000148625	0.0143671	0.0190736	0.023681	0.0581125	0.111023	0.0701511	0.0240773	0.0154075	0.00614318	0.000544959	0.000544959	0.000544959	0.0376022
d__Bacteria; k__norank_d__Bacteria; p__Actinobacteria; c__Actinobacteria; o__Micrococcales; f__Micrococcaceae; g__Arthrobacter; s__unclassified_g__Arthrobacter	0.0176369	0.0140699	0.0145157	0.0159029	0.0195194	0.0140203	0.00738172	0.00559822	0.0033193	0.0281397	0.0668813	0.027347	0.0145653	0.0157047	0.0170919	0.0176864	0.0128313	0.0162001	0.0356205	0.0347288	0.0185782	0.00946247	0.0164479	0.00648997	0.0174882	0.0167946	0.0164479	0.0308645	0.016002	0.0180332	0.0209066	0.0169928	0.00396334	0.0114441	0.0119396	0.0322517	0.0380481	0.0424077	0.021947	0.0222938	0.0310627	0.0166956	0.0388903	0.029081	0.0292296	0.0172405	0.0109983	0.0144662	0.00936339
d__Bacteria; k__norank_d__Bacteria; p__Actinobacteria; c__Actinobacteria; o__Streptomycetales; f__Streptomycetaceae; g__Streptomyces; s__unclassified_g__Streptomyces	0.0667327	0.0809512	0.0734704	0.00757989	0.00644043	0.00609363	0.0583602	0.0164974	0.0130295	0.0404261	0.0365123	0.0210552	0.00946247	0.00956156	0.0125836	0.00505326	0.00639088	0.00549913	0.00847164	0.00886797	0.00639088	0.00584593	0.00777805	0.00985881	0.0033193	0.00376517	0.00287342	0.0045083	0.00381471	0.00431013	0.010057	0.00678722	0.00713401	0.00381471	0.00213029	0.00366609	0.0437949	0.0272975	0.0347288	0.00604409	0.00941293	0.0105028	0.00862026	0.0110974	0.0145157	0.0153579	0.0056973	0.00559822	0.0671786
d__Bacteria; k__norank_d__Bacteria; p__Proteobacteria; c__Alphaproteobacteria; o__Rhizobiales; f__Rhizobiaceae; g__Allorhizobium-Neorhizobium-Pararhizobium-Rhizobium; s__Agrobacterium_radiobacter_g__Allorhizobium-Neorhizobium-Pararhizobium-Rhizobium	0.0283379	0.0172405	0.0198662	0.00753034	0.00505326	0.0107506	0.0413674	0.0433986	0.0391875	0.00971018	0.0141194	0.00559822	0.00480555	0.00242755	0.00247709	0.00267525	0.00287342	0.00227892	0.00619272	0.00792668	0.00594501	0.0247709	0.056428	0.0558831	0.00208075	0.00084221	0.000743126	0.00188259	0.000693584	0.00113946	0.0068863	0.00530097	0.0136735	0.00252663	0.000891751	0.00242755	0.00941293	0.00777805	0.0105028	0.116621	0.0878375	0.0647015	0.00951201	0.0119396	0.00931385	0.00302205	0.00346792	0.00113946	0.0263562
d__Bacteria; k__norank_d__Bacteria; p__Proteobacteria; c__Gammaproteobacteria; o__Xanthomonadales; f__Rhodanobacteraceae; g__Rhodanobacter; s__Rhodanobacter_lindaniclasticus	0.00787714	0.017191	0.0157047	0.013079	0.0234332	0.0725291	0.00817439	0.0181818	0.00886797	0.0210552	0.0165965	0.0177359	0.0574684	0.0318058	0.0540005	0.0115928	0.0268021	0.0313599	0.00341838	0.00431013	0.00336884	0.0147634	0.00123854	0.0138717	0.00460738	0.000644043	0.00217984	0.000891751	0.00302205	0.00326976	0.00326976	0.0121377	0.0405251	0.00252663	0.00217984	0.00257617	0.00495417	0.0106515	0.0101561	0.000148625	0.00143671	0.00277434	0.00485509	0.00802576	0.00678722	0.0205598	0.0221452	0.0468665	0.0342829
d__Bacteria; k__norank_d__Bacteria; p__Proteobacteria; c__Gammaproteobacteria; o__Enterobacteriales; f__Enterobacteriaceae; g__Enterobacter; s__unclassified_g__Enterobacter	0.00371563	0.00153579	0.00317067	0.00168442	0.0039138	0.0153084	0.0234332	0.06054	0.109636	0.00108992	0.00232846	0.00128809	0.000891751	0.000396334	9.91e-05	0.000148625	4.95e-05	4.95e-05	0.00143671	0.00168442	0.00104038	0.142482	0.0836265	0.165816	0	0.000198167	0	0	0	0	0.00198167	0.0137726	0.0979936	0	0	4.95e-05	0.000644043	0.00500372	0.00435967	0.00916522	0.016646	0.00470646	0.000891751	0.00158534	0.000743126	0.000148625	4.95e-05	4.95e-05	0.00782759
d__Bacteria; k__norank_d__Bacteria; p__Acidobacteria; c__Blastocatellia_Subgroup_4; o__Pyrinomonadales; f__Pyrinomonadaceae; g__RB41; s__unclassified_g__RB41	0.000198167	0.000247709	0.000148625	0.0217984	0.013624	0.00634134	0.000247709	0.000198167	0.000247709	0.00673768	0.00693584	0.0074808	0.0167451	0.0153084	0.0216497	0.0233342	0.0338865	0.0202626	0.0106515	0.0112955	0.0133267	0.000198167	9.91e-05	0	0.0354719	0.0289819	0.0407233	0.0352737	0.0292296	0.0280406	0.0157543	0.0179341	0.00267525	0.016002	0.0346297	0.02378	0.0140699	0.0109983	0.00634134	0.000198167	0.000743126	0.00029725	0.00916522	0.00777805	0.00782759	0.01838	0.0170919	0.0307654	0
d__Bacteria; k__norank_d__Bacteria; p__Proteobacteria; c__Alphaproteobacteria; o__Sphingomonadales; f__Sphingomonadaceae; g__Sphingomonas; s__uncultured_Sphingomonadaceae_bacterium_g__Sphingomonas	0.00624226	0.00703493	0.00639088	0.0262076	0.0212039	0.0117414	0.00579638	0.0056973	0.00515234	0.0152093	0.0111469	0.0104038	0.010701	0.0108496	0.0151102	0.0121873	0.0208075	0.0152093	0.0218974	0.0152093	0.0215507	0.00530097	0.00609363	0.00361655	0.0167946	0.00931385	0.0139212	0.00782759	0.0106019	0.0096111	0.0137726	0.0144662	0.0170424	0.0101065	0.0116423	0.0156056	0.00857072	0.0158534	0.0121873	0.00653951	0.00634134	0.00966064	0.0199158	0.0194204	0.0144166	0.0121377	0.0131286	0.0201635	0.00614318
d__Bacteria; k__norank_d__Bacteria; p__Proteobacteria; c__Gammaproteobacteria; o__Betaproteobacteriales; f__Burkholderiaceae; g__Massilia; s__uncultured_Telluria_sp.	0.0369581	0.0657914	0.0394352	0.00753034	0.00589547	0.0233342	0.0198167	0.0205598	0.0130295	0.0181818	0.0301214	0.0120882	0.00277434	0.00084221	0.000792668	0.000396334	0.000891751	0.000544959	0.00366609	0.00198167	0.00113946	0.0111469	0.00341838	0.028536	0.000544959	0.000346792	0.000346792	0.000544959	0.000346792	0.000396334	0.0017835	0.00485509	0.0307654	0.000445876	9.91e-05	0.00123854	0.0144662	0.0216497	0.0110478	0.00158534	0.00203121	0.00198167	0.00168442	0.00217984	0.00287342	0.000693584	0.000644043	0.00029725	0.118999
d__Bacteria; k__norank_d__Bacteria; p__Proteobacteria; c__Gammaproteobacteria; o__Betaproteobacteriales; f__Burkholderiaceae; g__unclassified_f__Burkholderiaceae; s__unclassified_f__Burkholderiaceae	0.00535051	0.00673768	0.00673768	0.0189249	0.0156552	0.010701	0.0193708	0.0090166	0.00500372	0.00975972	0.00738172	0.00500372	0.00777805	0.0106019	0.00797622	0.00559822	0.00916522	0.00614318	0.0169928	0.0106515	0.0122864	0.00490463	0.00386426	0.00604409	0.00812485	0.00371563	0.00604409	0.00376517	0.00307159	0.00361655	0.0145157	0.0177359	0.0150607	0.00505326	0.00366609	0.0062918	0.00817439	0.00871935	0.00990835	0.0197672	0.0201139	0.0264057	0.0123359	0.0164974	0.0175873	0.00668813	0.00619272	0.00787714	0.00540005
d__Bacteria; k__norank_d__Bacteria; p__Actinobacteria; c__Actinobacteria; o__Pseudonocardiales; f__Pseudonocardiaceae; g__Lechevalieria; s__unclassified_g__Lechevalieria	0.039782	0.0539014	0.0415655	0.0027248	0.00203121	0.00193213	0.0157543	0.00480555	0.00401288	0.0157047	0.0107506	0.00346792	0.0033193	0.00312113	0.00227892	0.00336884	0.00227892	0.00346792	0.0033193	0.00634134	0.00416151	0.00232846	0.00257617	0.00837255	0.000990835	0.00143671	0.000693584	0.00123854	0.00396334	0.00267525	0.00520188	0.00351746	0.00277434	0.00341838	0.00128809	0.00208075	0.013079	0.00440922	0.00980926	0.015457	0.0163488	0.0173891	0.00559822	0.00753034	0.00520188	0.00287342	0.00143671	0.00168442	0.0199653
d__Bacteria; k__norank_d__Bacteria; p__Proteobacteria; c__Gammaproteobacteria; o__Betaproteobacteriales; f__Burkholderiaceae; g__Pseudoduganella; s__unclassified_g__Pseudoduganella	0.00416151	0.00317067	0.00163488	0.0476592	0.0618281	0.0273966	0.0410206	0.00203121	0.0104533	0.0105028	0.0135744	0.00619272	0.00658905	0.0283379	0.00703493	0.000693584	0.00123854	0.00138717	0.00277434	0.00326976	0.00163488	0.00267525	0.00198167	0.00232846	4.95e-05	4.95e-05	0.000247709	0.000148625	9.91e-05	9.91e-05	0.0202626	0.0351251	0.0539014	0	0.000148625	4.95e-05	0.0147139	0.0170919	0.0194699	0.00624226	0.00198167	0.00208075	0.0029725	0.00232846	0.003567	0.001189	0.00173396	0.000941293	0.00208075
d__Bacteria; k__norank_d__Bacteria; p__Proteobacteria; c__Alphaproteobacteria; o__Rhizobiales; f__Xanthobacteraceae; g__Bradyrhizobium; s__Bradyrhizobium_elkanii_g__Bradyrhizobium	0.00515234	0.00713401	0.00490463	0.00678722	0.00634134	0.00520188	0.00411196	0.00326976	0.00312113	0.00906614	0.00604409	0.00485509	0.00386426	0.00728264	0.0056973	0.00797622	0.0074808	0.00683676	0.0162001	0.00911568	0.0104533	0.00525142	0.00247709	0.00460738	0.0074808	0.00644043	0.0056973	0.00886797	0.00544959	0.00857072	0.00852118	0.00713401	0.00411196	0.00767897	0.00673768	0.0090166	0.00827347	0.0114937	0.00941293	0.0100074	0.00980926	0.0144166	0.0114441	0.0113451	0.0174387	0.00772851	0.00683676	0.00634134	0.00574684
d__Bacteria; k__norank_d__Bacteria; p__Proteobacteria; c__Gammaproteobacteria; o__Betaproteobacteriales; f__Burkholderiaceae; g__Massilia; s__unclassified_g__Massilia	0.0157543	0.0149121	0.00624226	0.0100074	0.00966064	0.0109983	0.017835	0.00227892	0.0125341	0.0107506	0.0149121	0.0105524	0.00416151	0.00475601	0.00505326	0.00108992	0.00163488	0.0017835	0.00653951	0.00292296	0.00213029	0.00921476	0.00406242	0.00579638	0.00386426	0.00163488	0.00262571	0.00108992	0.000990835	0.000941293	0.00544959	0.0108496	0.00559822	0.00341838	0.00203121	0.00777805	0.00985881	0.0215011	0.0086698	0.0227892	0.0123854	0.00614318	0.00262571	0.00530097	0.00668813	0.0266535	0.00203121	0.00104038	0.0451821
d__Bacteria; k__norank_d__Bacteria; p__Proteobacteria; c__Alphaproteobacteria; o__Sphingomonadales; f__Sphingomonadaceae; g__Sphingomonas; s__unclassified_g__Sphingomonas	0.0106019	0.00995789	0.00728264	0.00990835	0.00693584	0.00614318	0.0084221	0.0117909	0.0113451	0.00668813	0.00698539	0.00376517	0.00549913	0.00401288	0.00440922	0.00426059	0.00465692	0.00435967	0.00762943	0.00772851	0.00966064	0.0147139	0.0149121	0.00644043	0.00470646	0.00292296	0.00381471	0.00193213	0.00213029	0.00326976	0.00624226	0.00619272	0.00658905	0.00307159	0.00277434	0.00579638	0.00535051	0.00723309	0.00634134	0.0156056	0.0198167	0.0119891	0.00881843	0.0133267	0.00713401	0.00490463	0.00411196	0.0051028	0.00946247
d__Bacteria; k__norank_d__Bacteria; p__Proteobacteria; c__Gammaproteobacteria; o__Betaproteobacteriales; f__Burkholderiaceae; g__Mitsuaria; s__unclassified_g__Mitsuaria	0.0336884	0.000495417	0.000148625	0.0103542	0.000792668	0.00876889	0.0186772	0.0127322	0.00376517	0.013624	0.00227892	0.000495417	0.00490463	0.000941293	0.00287342	0.000990835	4.95e-05	0.00084221	0.000792668	0.0051028	0.00292296	0.00123854	0.00554868	0.00728264	0	0	0	4.95e-05	0	0	0.0333416	0.00490463	0.0225415	0	4.95e-05	0	0.0189745	0.00133763	0.06703	0.0135249	0.0213525	0.0183304	0.00277434	0.00351746	0.00257617	0.00104038	0.000743126	0.000743126	0.000247709
d__Bacteria; k__norank_d__Bacteria; p__Proteobacteria; c__Gammaproteobacteria; o__Enterobacteriales; f__Enterobacteriaceae; g__Serratia; s__unclassified_g__Serratia	0.00401288	0.0600941	0.00604409	0.000198167	9.91e-05	0.00084221	0.000743126	0.000743126	0.00648997	0.000198167	0.00312113	0.324647	0	0	0	0	9.91e-05	0	0.000941293	0.00029725	0.000198167	0.00465692	0.000891751	0.00123854	0.000198167	0.000445876	4.95e-05	0	0	0	0	0.000247709	0.000346792	4.95e-05	4.95e-05	0.000247709	4.95e-05	0.000644043	9.91e-05	0.00104038	0.00153579	0.000594501	0.000594501	0.00208075	0.00029725	0	0	0	0.00336884
d__Bacteria; k__norank_d__Bacteria; p__Proteobacteria; c__Gammaproteobacteria; o__Betaproteobacteriales; f__Burkholderiaceae; g__Variovorax; s__unclassified_g__Variovorax	0.00886797	0.00693584	0.00916522	0.00926431	0.00540005	0.00782759	0.0121873	0.00757989	0.00832301	0.00604409	0.0122864	0.00217984	0.00257617	0.00143671	0.00198167	0.00173396	0.000990835	0.00123854	0.00599455	0.00554868	0.0045083	0.00475601	0.00802576	0.00728264	0.00128809	0.000346792	0.00217984	0.00108992	0.000792668	0.00123854	0.00584593	0.0127322	0.00733218	0.00104038	0.000346792	0.00208075	0.00609363	0.00767897	0.00802576	0.0348278	0.0265544	0.0251672	0.00490463	0.0068863	0.00431013	0.00208075	0.0056973	0.000941293	0.00753034
d__Bacteria; k__norank_d__Bacteria; p__Proteobacteria; c__Gammaproteobacteria; o__Betaproteobacteriales; f__Nitrosomonadaceae; g__MND1; s__unclassified_g__MND1	4.95e-05	4.95e-05	4.95e-05	0.00579638	0.00693584	0.00227892	4.95e-05	0	4.95e-05	0.00619272	0.00406242	0.002378	0.00896705	0.0107506	0.0116423	0.00876889	0.00792668	0.010701	0.00465692	0.00426059	0.00683676	0	0	0	0.0165469	0.0152589	0.0116919	0.0177359	0.0201635	0.0146644	0.0128313	0.00832301	0.00292296	0.019024	0.0170919	0.0154075	0.00485509	0.00564776	0.0062918	0.000247709	4.95e-05	9.91e-05	0.00460738	0.00559822	0.00470646	0.00881843	0.00837255	0.010701	9.91e-05
d__Bacteria; k__norank_d__Bacteria; p__Proteobacteria; c__Gammaproteobacteria; o__Xanthomonadales; f__Rhodanobacteraceae; g__Chujaibacter; s__uncultured_bacterium_g__Chujaibacter	0.00104038	0.00440922	0.00193213	0.00475601	0.00990835	0.0134258	0.000743126	0.00168442	0.00148625	0.00594501	0.00312113	0.0062918	0.0219965	0.0335398	0.0244241	0.00604409	0.01838	0.0198662	0.00148625	0.00148625	0.00138717	0.00485509	0.000247709	0.00326976	0.000792668	9.91e-05	0.000445876	0.000445876	0.00158534	0.00143671	0.00104038	0.00594501	0.0103542	0.00084221	0.00158534	0.000544959	0.001189	0.00336884	0.00247709	0.000148625	0.000247709	0.000247709	0.00138717	0.00198167	0.00198167	0.0128809	0.0100074	0.0377013	0.00336884
d__Bacteria; k__norank_d__Bacteria; p__Gemmatimonadetes; c__Gemmatimonadetes; o__Gemmatimonadales; f__Gemmatimonadaceae; g__norank_f__Gemmatimonadaceae; s__uncultured_Gemmatimonadales_bacterium_g__norank_f__Gemmatimonadaceae	0.000346792	4.95e-05	4.95e-05	0.00847164	0.00971018	0.00351746	0.000247709	9.91e-05	0	0.00792668	0.0029725	0.00292296	0.00975972	0.0105524	0.0110478	0.0126827	0.00871935	0.0112955	0.00614318	0.00515234	0.00891751	0.000247709	4.95e-05	0.00029725	0.0147634	0.0125836	0.014268	0.00881843	0.0121873	0.00990835	0.0159029	0.00703493	0.00396334	0.0191727	0.0130295	0.0168442	0.00535051	0.00475601	0.00574684	0.000346792	0.000445876	0.00029725	0.00648997	0.0074808	0.00648997	0.00946247	0.0116423	0.0106019	9.91e-05
d__Bacteria; k__norank_d__Bacteria; p__Acidobacteria; c__Blastocatellia_Subgroup_4; o__Pyrinomonadales; f__Pyrinomonadaceae; g__RB41; s__uncultured_bacterium_g__RB41	0.000346792	0	4.95e-05	0.00871935	0.00515234	0.00351746	0	9.91e-05	0	0.00346792	0.00416151	0.00376517	0.00985881	0.00435967	0.0109487	0.0175873	0.0133267	0.0119396	0.00480555	0.00564776	0.010057	4.95e-05	4.95e-05	0	0.0174882	0.0166956	0.0233837	0.0147139	0.013079	0.0162001	0.00762943	0.00673768	0.00148625	0.0110974	0.0186277	0.0162001	0.00787714	0.00386426	0.00406242	0	0.000247709	0.000148625	0.00564776	0.0039138	0.0027248	0.0103047	0.0109487	0.0122864	9.91e-05
d__Bacteria; k__norank_d__Bacteria; p__Proteobacteria; c__Gammaproteobacteria; o__Xanthomonadales; f__Rhodanobacteraceae; g__Rhodanobacter; s__unclassified_g__Rhodanobacter	0.0120386	0.00762943	0.0211543	0.00644043	0.0133763	0.0152589	0.00599455	0.0173891	0.00876889	0.0124845	0.0189745	0.0147139	0.010057	0.00782759	0.0090166	0.00213029	0.00188259	0.00431013	0.00104038	0.00267525	0.00123854	0.0109487	0.00128809	0.0146644	0.000990835	4.95e-05	0.000396334	0.000148625	0.000990835	0.00104038	0.00138717	0.00341838	0.0223929	0.000594501	9.91e-05	0.000594501	0.00252663	0.0096111	0.00440922	0.000941293	0.00133763	0.00198167	0.00168442	0.00257617	0.00277434	0.00222938	0.00475601	0.00312113	0.0262076
d__Bacteria; k__norank_d__Bacteria; p__Actinobacteria; c__Actinobacteria; o__Micromonosporales; f__Micromonosporaceae; g__unclassified_f__Micromonosporaceae; s__unclassified_f__Micromonosporaceae	0.00143671	0.00733218	0.00530097	0.00470646	0.00525142	0.00282388	0.00307159	0.00381471	0.000792668	0.0080753	0.00500372	0.00376517	0.00396334	0.00634134	0.00753034	0.00708447	0.00564776	0.0117909	0.0113946	0.00658905	0.00782759	0.00143671	0.00104038	0.00292296	0.00589547	0.00440922	0.0045083	0.00673768	0.00713401	0.0056973	0.00361655	0.00426059	0.00292296	0.00653951	0.0045083	0.00396334	0.00594501	0.00644043	0.00540005	0.00802576	0.00733218	0.00990835	0.00703493	0.00971018	0.00980926	0.00797622	0.0134258	0.00644043	0.00163488
d__Bacteria; k__norank_d__Bacteria; p__Actinobacteria; c__Actinobacteria; o__Propionibacteriales; f__Nocardioidaceae; g__Kribbella; s__metagenome_g__Kribbella	0.0206094	0.020758	0.0251177	0.0033193	0.00336884	0.002378	0.0105524	0.00376517	0.00222938	0.017191	0.00921476	0.00678722	0.00232846	0.00594501	0.00559822	0.00222938	0.00317067	0.00257617	0.0062918	0.00445876	0.00346792	0.00440922	0.00401288	0.00549913	0.0033193	0.00312113	0.00247709	0.0039138	0.00401288	0.0027248	0.00386426	0.00282388	0.00183304	0.00401288	0.00470646	0.00396334	0.00906614	0.00956156	0.00941293	0.0029725	0.00302205	0.00411196	0.00435967	0.00475601	0.0080753	0.00173396	0.0027248	0.00267525	0.0182809
d__Bacteria; k__norank_d__Bacteria; p__Gemmatimonadetes; c__Gemmatimonadetes; o__Gemmatimonadales; f__Gemmatimonadaceae; g__norank_f__Gemmatimonadaceae; s__unclassified_g__norank_f__Gemmatimonadaceae	0.000495417	0.000148625	0.000346792	0.00847164	0.00639088	0.00401288	9.91e-05	9.91e-05	0	0.00639088	0.00322021	0.00287342	0.00896705	0.00990835	0.0137726	0.0130295	0.0105028	0.0130295	0.00559822	0.00554868	0.00827347	9.91e-05	0.000148625	0.000148625	0.0110478	0.00990835	0.0121377	0.00753034	0.0164479	0.0113451	0.00757989	0.00604409	0.00401288	0.0141194	0.0102551	0.0117414	0.00376517	0.00371563	0.00431013	0.00029725	0.000396334	0.000148625	0.00579638	0.00544959	0.00416151	0.0122368	0.0117909	0.0114441	0.000198167
d__Bacteria; k__norank_d__Bacteria; p__Actinobacteria; c__Actinobacteria; o__Frankiales; f__Geodermatophilaceae; g__Blastococcus; s__unclassified_g__Blastococcus	0.000445876	9.91e-05	0.000743126	0.00366609	0.0074808	0.00242755	0.00029725	0.000198167	4.95e-05	0.0080753	0.00589547	0.00401288	0.00619272	0.00723309	0.00762943	0.00862026	0.00743126	0.00802576	0.0178846	0.0115432	0.0150111	0.000198167	0.000247709	0.000198167	0.00852118	0.00857072	0.0062918	0.0090166	0.0096111	0.00658905	0.00946247	0.00554868	0.00198167	0.0110974	0.00703493	0.0106019	0.00802576	0.00728264	0.00787714	0.000445876	0.001189	0.000445876	0.0132276	0.0155066	0.0127322	0.00951201	0.00683676	0.00782759	0.000396334
d__Bacteria; k__norank_d__Bacteria; p__Rokubacteria; c__NC10; o__Rokubacteriales; f__norank_o__Rokubacteriales; g__norank_f__norank_o__Rokubacteriales; s__uncultured_bacterium_g__norank_f__norank_o__Rokubacteriales	0	0	4.95e-05	0.00757989	0.00520188	0.00262571	4.95e-05	0	4.95e-05	0.00540005	0.00193213	0.00232846	0.0074808	0.00535051	0.00936339	0.00971018	0.00743126	0.00896705	0.00232846	0.00317067	0.00639088	0.000148625	4.95e-05	0	0.0172901	0.0153084	0.0163983	0.0110478	0.017835	0.0137231	0.00614318	0.00515234	0.00232846	0.0181818	0.0162992	0.0100074	0.0039138	0.00252663	0.0039138	0	4.95e-05	4.95e-05	0.0033193	0.00341838	0.00242755	0.00683676	0.011246	0.0105524	4.95e-05
d__Bacteria; k__norank_d__Bacteria; p__Proteobacteria; c__Alphaproteobacteria; o__Azospirillales; f__Azospirillaceae; g__Skermanella; s__uncultured_bacterium_g__Skermanella	0.000396334	0.000198167	0.000445876	0.00500372	0.00540005	0.00252663	4.95e-05	4.95e-05	0.000148625	0.00624226	0.00549913	0.00465692	0.00361655	0.00584593	0.00862026	0.00936339	0.00713401	0.00767897	0.00936339	0.00975972	0.0126331	9.91e-05	9.91e-05	0	0.00862026	0.00881843	0.00564776	0.0152589	0.00847164	0.00921476	0.00906614	0.00609363	0.003567	0.0144662	0.00762943	0.010057	0.00738172	0.00802576	0.00757989	9.91e-05	0.00029725	0.000198167	0.0102551	0.0123359	0.00792668	0.00817439	0.00475601	0.00599455	9.91e-05
d__Bacteria; k__norank_d__Bacteria; p__Chloroflexi; c__KD4-96; o__norank_c__KD4-96; f__norank_o__norank_c__KD4-96; g__norank_f__norank_o__norank_c__KD4-96; s__uncultured_Chloroflexi_bacterium_g__norank_f__norank_o__norank_c__KD4-96	0.000346792	0.000247709	0.000247709	0.00490463	0.00703493	0.00411196	9.91e-05	0.000247709	4.95e-05	0.00292296	0.00440922	0.00440922	0.00995789	0.00876889	0.00857072	0.0102551	0.0109487	0.00876889	0.0090166	0.0122368	0.00530097	0.000198167	0.000346792	0	0.00936339	0.00906614	0.0138717	0.0107506	0.00817439	0.00975972	0.00777805	0.00554868	0.001189	0.00668813	0.0131286	0.00827347	0.00847164	0.00594501	0.00416151	0.000198167	0.000743126	0.00029725	0.00753034	0.00465692	0.0109983	0.00966064	0.00941293	0.00911568	0.000148625
d__Bacteria; k__norank_d__Bacteria; p__Proteobacteria; c__Alphaproteobacteria; o__Rhizobiales; f__Devosiaceae; g__Devosia; s__metagenome_g__Devosia	0.00554868	0.00921476	0.0109983	0.00381471	0.0039138	0.00475601	0.0103047	0.0102056	0.00445876	0.00540005	0.00515234	0.0033193	0.00614318	0.0051028	0.00440922	0.00401288	0.00322021	0.00426059	0.00480555	0.00495417	0.00599455	0.00703493	0.00525142	0.0101065	0.00203121	0.00188259	0.0029725	0.00158534	0.00213029	0.00257617	0.00500372	0.00401288	0.00564776	0.00322021	0.00168442	0.00307159	0.00322021	0.00411196	0.00465692	0.00777805	0.00817439	0.00956156	0.00540005	0.00703493	0.00673768	0.0045083	0.00440922	0.0039138	0.00723309
d__Bacteria; k__norank_d__Bacteria; p__Proteobacteria; c__Gammaproteobacteria; o__Gammaproteobacteria_Incertae_Sedis; f__unclassified_o__Gammaproteobacteria_Incertae_Sedis; g__Acidibacter; s__uncultured_proteobacterium_g__Acidibacter	0.000990835	0.000941293	0.001189	0.00386426	0.00227892	0.00138717	0.00232846	0.000693584	0.000990835	0.00366609	0.00242755	0.00163488	0.00455784	0.00634134	0.0051028	0.0084221	0.00896705	0.00718355	0.00663859	0.00817439	0.00787714	9.91e-05	0.00029725	0.000247709	0.00530097	0.00738172	0.00351746	0.00931385	0.00782759	0.00832301	0.00767897	0.00480555	0.00213029	0.00802576	0.00906614	0.00530097	0.00227892	0.00336884	0.00262571	0.00317067	0.00396334	0.00366609	0.0096111	0.00946247	0.00753034	0.00757989	0.0108992	0.00624226	0.000693584
d__Bacteria; k__norank_d__Bacteria; p__Acidobacteria; c__Subgroup_6; o__norank_c__Subgroup_6; f__norank_o__norank_c__Subgroup_6; g__norank_f__norank_o__norank_c__Subgroup_6; s__uncultured_bacterium_g__norank_f__norank_o__norank_c__Subgroup_6	0.000148625	4.95e-05	0	0.0115432	0.00381471	0.00406242	4.95e-05	4.95e-05	0	0.00222938	0.00406242	0.00257617	0.0138221	0.00426059	0.00762943	0.00980926	0.00767897	0.0084221	0.00193213	0.0045083	0.00421105	4.95e-05	0	4.95e-05	0.010057	0.0221947	0.019024	0.0103542	0.0113451	0.0123359	0.00668813	0.0039138	0.00158534	0.00931385	0.0122864	0.0111964	0.00762943	0.00252663	0.00361655	9.91e-05	4.95e-05	9.91e-05	0.00455784	0.00188259	0.00307159	0.00926431	0.00886797	0.00653951	9.91e-05
d__Bacteria; k__norank_d__Bacteria; p__Proteobacteria; c__Gammaproteobacteria; o__Enterobacteriales; f__Enterobacteriaceae; g__Enterobacter; s__unidentified_marine_bacterioplankton_g__Enterobacter	0.00213029	0.00163488	0.000247709	0.00426059	0.00203121	0.00366609	0.0189745	0.0263562	0.0305177	0.000346792	0.00123854	0.00029725	0.00029725	0.00029725	4.95e-05	0	0	0	0.000693584	0.000544959	0.00084221	0.0853109	0.0409215	0.0211048	0	0	0	0	0	0	0.00123854	0.0080753	0.0225415	0	0	0	0.00029725	0.00123854	0.00158534	0.0110974	0.00658905	0.00222938	0.00084221	0.00113946	0.000247709	4.95e-05	4.95e-05	0	0.00158534
d__Bacteria; k__norank_d__Bacteria; p__Patescibacteria; c__Saccharimonadia; o__Saccharimonadales; f__Saccharimonadaceae; g__norank_f__Saccharimonadaceae; s__uncultured_bacterium_g__norank_f__Saccharimonadaceae	0.0128809	0.00827347	0.0153084	0.00505326	0.0027248	0.00639088	0.0287342	0.0197176	0.00559822	0.00609363	0.00832301	0.00287342	0.00753034	0.00614318	0.00440922	0.00113946	0.00143671	0.00138717	0.00262571	0.00312113	0.00208075	0.00966064	0.00614318	0.01838	0.00029725	0.000148625	0.000445876	0.000445876	0.000396334	0.000148625	0.00168442	0.00460738	0.00777805	0.000594501	0.000445876	0.00104038	0.00252663	0.00549913	0.00351746	0.00465692	0.00386426	0.00203121	0.00351746	0.00292296	0.00168442	0.00148625	0.00153579	0.000693584	0.00862026
d__Bacteria; k__norank_d__Bacteria; p__Actinobacteria; c__Actinobacteria; o__Gaiellales; f__norank_o__Gaiellales; g__norank_f__norank_o__Gaiellales; s__unclassified_g__norank_f__norank_o__Gaiellales	0.000198167	9.91e-05	0.000148625	0.00346792	0.00465692	0.00203121	4.95e-05	0	0	0.00644043	0.00307159	0.00292296	0.00455784	0.00698539	0.00693584	0.00956156	0.00579638	0.00792668	0.00500372	0.00594501	0.00847164	0.000148625	9.91e-05	0.000148625	0.00891751	0.00713401	0.00817439	0.00827347	0.00743126	0.00762943	0.00733218	0.0033193	0.0017835	0.014813	0.00812485	0.00985881	0.00604409	0.00312113	0.00619272	0.000396334	0.000148625	0.00029725	0.00540005	0.00738172	0.00757989	0.0056973	0.00693584	0.00832301	4.95e-05
d__Bacteria; k__norank_d__Bacteria; p__Bacteroidetes; c__Bacteroidia; o__Flavobacteriales; f__Flavobacteriaceae; g__Flavobacterium; s__unclassified_g__Flavobacterium	0.003567	0.00217984	0.00198167	0.0074808	0.0033193	0.00832301	0.00931385	0.0111964	0.0111964	0.00227892	0.00559822	0.0017835	0.00341838	0.00128809	0.00148625	0.000743126	0.000693584	0.000247709	0.001189	0.00188259	0.00143671	0.00718355	0.0245232	0.00544959	0.00530097	0.00733218	0.0068863	0.00029725	4.95e-05	0.000792668	0.0151598	0.00267525	0.00544959	0.00644043	0.00193213	0.0200644	0.00401288	0.00822393	0.00916522	0.0135249	0.00227892	0.00822393	0.0045083	0.00208075	0.00113946	0.001189	0.003567	0.00113946	0.00431013
d__Bacteria; k__norank_d__Bacteria; p__Actinobacteria; c__Actinobacteria; o__Streptomycetales; f__Streptomycetaceae; g__Streptomyces; s__Streptomyces_acidiscabies	0.0154075	0.0271489	0.0260094	0.00143671	0.00198167	0.00188259	0.0102551	0.0062918	0.00549913	0.00743126	0.00728264	0.00381471	0.00198167	0.00579638	0.00143671	0.000941293	0.0017835	0.00222938	0.00108992	0.00104038	0.00168442	0.00247709	0.000990835	0.00346792	0.000247709	0.000396334	0.000346792	0.000495417	0.000544959	0.00108992	0.00143671	0.002378	0.00217984	0.000445876	0.000247709	0.000544959	0.00396334	0.00361655	0.00540005	0.000743126	0.001189	0.000990835	0.000891751	0.00138717	0.00158534	0.00242755	0.00292296	0.00123854	0.0271489
d__Bacteria; k__norank_d__Bacteria; p__Patescibacteria; c__Saccharimonadia; o__Saccharimonadales; f__norank_o__Saccharimonadales; g__norank_f__norank_o__Saccharimonadales; s__unclassified_g__norank_f__norank_o__Saccharimonadales	0.00386426	0.00287342	0.00614318	0.00926431	0.00896705	0.00465692	0.00470646	0.00584593	0.00500372	0.00401288	0.00554868	0.00203121	0.00549913	0.0149121	0.0096111	0.00460738	0.00525142	0.00574684	0.00743126	0.00589547	0.00703493	0.0119396	0.002378	0.00416151	0.00153579	0.00138717	0.00173396	0.00108992	0.00262571	0.00401288	0.00525142	0.00525142	0.0056973	0.00193213	0.0017835	0.00267525	0.00381471	0.0056973	0.00267525	0.00217984	0.003567	0.00232846	0.00584593	0.00549913	0.00574684	0.00738172	0.00307159	0.00366609	0.00346792
d__Bacteria; k__norank_d__Bacteria; p__Actinobacteria; c__Actinobacteria; o__Micrococcales; f__Microbacteriaceae; g__unclassified_f__Microbacteriaceae; s__unclassified_f__Microbacteriaceae	0.00852118	0.0141689	0.0128313	0.00277434	0.00500372	0.00455784	0.00222938	0.00971018	0.003567	0.00445876	0.0123359	0.00653951	0.00847164	0.00812485	0.00376517	0.00168442	0.00376517	0.00445876	0.00252663	0.00302205	0.000743126	0.0138717	0.00232846	0.00812485	0.00163488	0.00232846	0.00282388	0.00287342	0.00168442	0.002378	0.00158534	0.00267525	0.002378	0.00148625	0.00128809	0.003567	0.00227892	0.00708447	0.00267525	0.00163488	0.00322021	0.0039138	0.00351746	0.00242755	0.00421105	0.00411196	0.00317067	0.00336884	0.0144662
d__Bacteria; k__norank_d__Bacteria; p__Proteobacteria; c__Alphaproteobacteria; o__Sphingomonadales; f__Sphingomonadaceae; g__Sphingomonas; s__uncultured_alpha_proteobacterium_g__Sphingomonas	0.00208075	0.00188259	0.00242755	0.0101065	0.00668813	0.00361655	0.00217984	0.00188259	0.00257617	0.00624226	0.00406242	0.00406242	0.00465692	0.002378	0.00465692	0.00609363	0.00465692	0.00594501	0.00445876	0.00525142	0.0103542	0.00381471	0.00203121	0.00217984	0.00871935	0.00540005	0.00753034	0.00227892	0.00361655	0.00480555	0.00792668	0.00535051	0.00515234	0.00733218	0.00535051	0.00733218	0.00431013	0.00549913	0.00465692	0.00232846	0.00282388	0.00262571	0.00678722	0.00951201	0.00351746	0.00401288	0.00520188	0.0056973	0.00198167
d__Bacteria; k__norank_d__Bacteria; p__Proteobacteria; c__Alphaproteobacteria; o__Rhizobiales; f__Rhizobiaceae; g__Allorhizobium-Neorhizobium-Pararhizobium-Rhizobium; s__Rhizobium_leguminosarum_bv._viciae	0.00465692	0.00515234	0.00435967	0.00232846	0.00183304	0.00183304	0.00767897	0.00718355	0.0117909	0.0027248	0.00366609	0.00188259	0.000396334	0.00133763	0.00113946	0.000594501	0.000445876	0.000346792	0.003567	0.00455784	0.00257617	0.0230865	0.00951201	0.0206589	0.000247709	0.000247709	9.91e-05	0.000396334	0.000148625	0.000396334	0.00227892	0.00247709	0.00554868	0.00029725	0.000346792	0.000247709	0.00158534	0.0033193	0.00173396	0.0102551	0.0245727	0.0208075	0.00366609	0.0045083	0.003567	0.00104038	0.00123854	0.000594501	0.00847164
d__Bacteria; k__norank_d__Bacteria; p__Proteobacteria; c__Gammaproteobacteria; o__Xanthomonadales; f__Xanthomonadaceae; g__Stenotrophomonas; s__[Pseudomonas]_geniculata_g__Stenotrophomonas	0.00128809	0.000990835	0.00644043	0.00113946	0.00242755	0.00723309	0.021402	0.0481546	0.0489968	0.000445876	0.000247709	0.000148625	0.00188259	0.000148625	0.000247709	0	0	0	0.000594501	0.00138717	0.00084221	0.0163488	0.0243745	0.0131781	0	0	0	0	0.000148625	0	0.00153579	0.00158534	0.0191727	0	0	0	0.00217984	0.00108992	0.00381471	0.00396334	0.00386426	0.000445876	0.00148625	0.00203121	0.000693584	4.95e-05	0	0	0.00634134
d__Bacteria; k__norank_d__Bacteria; p__Acidobacteria; c__Blastocatellia_Subgroup_4; o__Blastocatellales; f__Blastocatellaceae; g__norank_f__Blastocatellaceae; s__uncultured_Acidobacteria_bacterium_g__norank_f__Blastocatellaceae	0.000693584	0.000198167	0.000198167	0.0103047	0.00336884	0.00336884	0.000544959	0.000396334	0.000346792	0.00193213	0.00396334	0.00262571	0.00931385	0.00302205	0.00544959	0.00782759	0.00941293	0.00564776	0.00322021	0.00584593	0.00475601	9.91e-05	0.000148625	0.000247709	0.0111964	0.0134258	0.0122368	0.00852118	0.0068863	0.00822393	0.00525142	0.00594501	0.000891751	0.00525142	0.00966064	0.0084221	0.0045083	0.0045083	0.00267525	0.000445876	0.000495417	0.000693584	0.00634134	0.00252663	0.00247709	0.00703493	0.0051028	0.00653951	0.000198167
d__Bacteria; k__norank_d__Bacteria; p__Bacteroidetes; c__Bacteroidia; o__Sphingobacteriales; f__Sphingobacteriaceae; g__Mucilaginibacter; s__unclassified_g__Mucilaginibacter	0.000792668	0.0017835	0.000743126	0.00505326	0.00743126	0.00435967	0.00193213	0.00401288	0.0068863	0.00351746	0.00579638	0.00322021	0.00757989	0.0122368	0.00530097	0.000644043	0.00227892	0.00282388	0.00222938	0.0039138	0.00287342	0.00381471	0.0027248	0.00247709	0.000495417	0.000346792	0.00267525	0.000148625	0.000148625	0.00227892	0.00232846	0.00708447	0.0161011	0.00143671	0.000346792	0.00148625	0.0017835	0.00876889	0.00203121	0.00317067	0.00648997	0.00440922	0.00411196	0.00589547	0.00505326	0.00227892	0.00227892	0.00227892	0.00222938
d__Bacteria; k__norank_d__Bacteria; p__Bacteroidetes; c__Bacteroidia; o__Flavobacteriales; f__Weeksellaceae; g__Chryseobacterium; s__unclassified_g__Chryseobacterium	0.00213029	0.002378	0.00138717	0.00282388	0.0029725	0.0080753	0.0133267	0.00594501	0.00980926	0.000198167	0.00143671	0	0.000544959	0.000247709	0.000396334	4.95e-05	0.000148625	4.95e-05	0.0051028	0.00247709	0.000792668	0.0129304	0.0476096	0.0568244	0.00128809	0.000148625	0.000198167	4.95e-05	0	0.000148625	0.00535051	0.00217984	0.00891751	4.95e-05	4.95e-05	0.000445876	0.00128809	0.00113946	0.002378	0.00475601	0.00460738	0.00252663	0.0027248	0.00262571	0.00312113	0.000148625	0.000247709	4.95e-05	0.00257617
d__Bacteria; k__norank_d__Bacteria; p__Actinobacteria; c__Actinobacteria; o__Micrococcales; f__Microbacteriaceae; g__Microbacterium; s__unclassified_g__Microbacterium	0.0120882	0.0266039	0.0221947	0.00084221	0.00113946	0.003567	0.00257617	0.00713401	0.00455784	0.00549913	0.00604409	0.0113451	0.000990835	0.000792668	0.00113946	0.000644043	0.000594501	0.000594501	0.00193213	0.0027248	0.000743126	0.0127322	0.00346792	0.014813	0.000644043	0.000445876	0.000594501	0.00104038	0.000346792	0.00084221	0.000644043	0.000693584	0.00217984	0.00128809	0.000445876	0.00143671	0.00475601	0.00708447	0.00440922	0.00267525	0.00767897	0.00247709	0.00163488	0.00376517	0.00440922	0.00138717	0.00084221	0.000544959	0.0230369
d__Bacteria; k__norank_d__Bacteria; p__Proteobacteria; c__Alphaproteobacteria; o__Dongiales; f__Dongiaceae; g__Dongia; s__unclassified_g__Dongia	0.00133763	0.00322021	0.00208075	0.00485509	0.00227892	0.00168442	0.00133763	0.000594501	0.000644043	0.00426059	0.00232846	0.00267525	0.00317067	0.00540005	0.00351746	0.00564776	0.00663859	0.00455784	0.0045083	0.00435967	0.00594501	0.000644043	0.000198167	0.000544959	0.00485509	0.00544959	0.00351746	0.00455784	0.00525142	0.00648997	0.00371563	0.00470646	0.00143671	0.00530097	0.00718355	0.00371563	0.0029725	0.00351746	0.00431013	0.00435967	0.00341838	0.00490463	0.0062918	0.00554868	0.00639088	0.00673768	0.00480555	0.00733218	0.00143671
d__Bacteria; k__norank_d__Bacteria; p__Actinobacteria; c__Actinobacteria; o__norank_c__Actinobacteria; f__norank_o__norank_c__Actinobacteria; g__norank_f__norank_o__norank_c__Actinobacteria; s__uncultured_bacterium_g__norank_f__norank_o__norank_c__Actinobacteria	0.000445876	0.000148625	9.91e-05	0.00267525	0.00326976	0.00252663	4.95e-05	9.91e-05	0	0.00287342	0.00232846	0.00322021	0.00609363	0.00653951	0.00584593	0.00847164	0.00644043	0.00678722	0.00455784	0.00896705	0.00406242	0.000148625	0.000247709	0	0.00777805	0.00624226	0.0127322	0.00911568	0.00777805	0.00777805	0.00728264	0.00292296	0.000990835	0.00624226	0.0108001	0.00837255	0.0074808	0.00292296	0.00302205	4.95e-05	0.000346792	4.95e-05	0.00322021	0.00326976	0.00525142	0.00708447	0.00535051	0.00648997	0
d__Bacteria; k__norank_d__Bacteria; p__Proteobacteria; c__Gammaproteobacteria; o__Betaproteobacteriales; f__Burkholderiaceae; g__Ramlibacter; s__unclassified_g__Ramlibacter	0.000198167	0.000445876	0.000346792	0.00520188	0.0117909	0.00460738	0.00084221	0.000594501	0.000396334	0.00604409	0.00416151	0.00445876	0.00852118	0.00465692	0.00614318	0.0039138	0.00416151	0.00544959	0.0112955	0.00787714	0.00936339	0.000198167	0.000346792	0.000346792	0.00426059	0.00208075	0.00346792	0.00371563	0.00252663	0.002378	0.00540005	0.00911568	0.00946247	0.00277434	0.00138717	0.00381471	0.00772851	0.00906614	0.00485509	0.000544959	0.00128809	0.000495417	0.00881843	0.00733218	0.00782759	0.00455784	0.00307159	0.00495417	9.91e-05
d__Bacteria; k__norank_d__Bacteria; p__Acidobacteria; c__Subgroup_6; o__norank_c__Subgroup_6; f__norank_o__norank_c__Subgroup_6; g__norank_f__norank_o__norank_c__Subgroup_6; s__Acidobacteria_bacterium_CB_286306	0.000198167	0	4.95e-05	0.00455784	0.0033193	0.00262571	0.000148625	0.000148625	0	0.00183304	0.00213029	0.00198167	0.00658905	0.003567	0.0062918	0.010057	0.00847164	0.0074808	0.00376517	0.00470646	0.00564776	0	4.95e-05	4.95e-05	0.00738172	0.010057	0.0140203	0.00886797	0.00886797	0.00926431	0.00475601	0.00455784	0.00168442	0.00579638	0.00995789	0.0084221	0.00544959	0.00247709	0.00277434	0.000148625	0.000148625	4.95e-05	0.00485509	0.00252663	0.00351746	0.00762943	0.00733218	0.00594501	0
d__Bacteria; k__norank_d__Bacteria; p__Chloroflexi; c__Chloroflexia; o__Chloroflexales; f__Roseiflexaceae; g__norank_f__Roseiflexaceae; s__uncultured_bacterium_g__norank_f__Roseiflexaceae	0.000594501	0.00084221	0.00104038	0.00257617	0.00326976	0.00128809	0.00326976	0.000891751	0.00133763	0.00232846	0.000891751	0.00158534	0.00158534	0.00341838	0.00262571	0.00520188	0.00366609	0.00366609	0.00733218	0.0074808	0.00698539	0.00183304	0.000891751	0.00158534	0.00515234	0.00302205	0.00401288	0.00485509	0.00351746	0.00406242	0.0045083	0.00396334	0.000544959	0.00520188	0.00589547	0.00341838	0.00277434	0.00277434	0.00158534	0.00634134	0.0116423	0.00876889	0.00757989	0.00668813	0.00896705	0.00371563	0.00213029	0.00282388	0.00153579
d__Bacteria; k__norank_d__Bacteria; p__Proteobacteria; c__Alphaproteobacteria; o__Sphingomonadales; f__Sphingomonadaceae; g__Sphingomonas; s__metagenome_g__Sphingomonas	0.00416151	0.00733218	0.00812485	0.00421105	0.00213029	0.00193213	0.00871935	0.00604409	0.00604409	0.00123854	0.00084221	0.000990835	0.00222938	0.000990835	0.000792668	0.000594501	0.00123854	0.001189	0.00698539	0.00738172	0.00599455	0.00411196	0.00490463	0.00460738	0.000495417	0.000346792	0.000544959	9.91e-05	0.000346792	0.000148625	0.00262571	0.00460738	0.00262571	0.000396334	0.00029725	0.000495417	0.001189	0.000792668	0.00148625	0.0136735	0.0114937	0.0102056	0.00757989	0.0108992	0.0084221	0.00173396	0.000941293	0.00158534	0.00589547
d__Bacteria; k__norank_d__Bacteria; p__Bacteroidetes; c__Bacteroidia; o__Flavobacteriales; f__Flavobacteriaceae; g__Flavobacterium; s__Flavobacterium_johnsoniae_UW101	4.95e-05	0	9.91e-05	0.000544959	4.95e-05	0.127273	0.0109487	0.00317067	0.00312113	0.000198167	0.000445876	0.000148625	0.0138717	4.95e-05	0.000346792	0	0	0.000346792	0.000891751	0.000644043	4.95e-05	0.00148625	0.00242755	0.000198167	0.000247709	0.000148625	0.000396334	0	0	9.91e-05	0.000594501	0.000247709	0.00084221	0.000445876	9.91e-05	0.000396334	0	0	0	0.0102056	0.0045083	0.00252663	0.00128809	9.91e-05	0.00133763	0.000148625	0.00589547	4.95e-05	4.95e-05
d__Bacteria; k__norank_d__Bacteria; p__Proteobacteria; c__Alphaproteobacteria; o__Rhizobiales; f__Rhizobiaceae; g__unclassified_f__Rhizobiaceae; s__unclassified_f__Rhizobiaceae	0.00708447	0.00718355	0.0104533	0.0029725	0.00262571	0.00416151	0.00485509	0.00500372	0.0033193	0.0056973	0.00480555	0.00426059	0.00252663	0.00277434	0.0029725	0.00158534	0.00307159	0.002378	0.00431013	0.00475601	0.0027248	0.00426059	0.00302205	0.00663859	0.001189	0.00104038	0.00123854	0.00173396	0.00198167	0.00217984	0.00203121	0.00257617	0.00599455	0.00168442	0.00133763	0.001189	0.00312113	0.00470646	0.00416151	0.00322021	0.00426059	0.00559822	0.0039138	0.00435967	0.00609363	0.00267525	0.0029725	0.00292296	0.0121873
d__Bacteria; k__norank_d__Bacteria; p__Nitrospirae; c__Nitrospira; o__norank_c__Nitrospira; f__norank_o__norank_c__Nitrospira; g__Nitrospira; s__uncultured_soil_bacterium_g__Nitrospira	0.000247709	0	0.000198167	0.00777805	0.0056973	0.0017835	9.91e-05	0	0	0.00594501	0.00287342	0.00252663	0.0147634	0.0108992	0.0109983	0.00341838	0.00326976	0.00465692	0.0033193	0.00198167	0.00386426	0	4.95e-05	0	0.00663859	0.00490463	0.00693584	0.0051028	0.0068863	0.00579638	0.00718355	0.00535051	0.001189	0.00619272	0.0062918	0.00733218	0.00292296	0.00386426	0.00282388	0.000148625	4.95e-05	4.95e-05	0.00351746	0.00426059	0.00317067	0.0029725	0.00411196	0.00619272	0
d__Bacteria; k__norank_d__Bacteria; p__Actinobacteria; c__Actinobacteria; o__Micrococcales; f__Promicromonosporaceae; g__Promicromonospora; s__unclassified_g__Promicromonospora	0.0271489	0.0232351	0.058806	0.00084221	0.000396334	0.00084221	0.00440922	0.00802576	0.00084221	0.00505326	0.00718355	0.000792668	0.000693584	0.000396334	0.001189	0.000495417	9.91e-05	0.000495417	0.000644043	0.000941293	0.000445876	0.000396334	0.00148625	0.000891751	0.000693584	0.000198167	0.000495417	0.00029725	0.000346792	0.000198167	0.000693584	0.000148625	0.000247709	9.91e-05	9.91e-05	0.000445876	0.00326976	0.00163488	0.00163488	0.000445876	0.000346792	4.95e-05	0.000594501	0.000445876	0.000346792	0.000247709	0.000198167	4.95e-05	0.0139212
d__Bacteria; k__norank_d__Bacteria; p__Actinobacteria; c__Actinobacteria; o__Propionibacteriales; f__Nocardioidaceae; g__Nocardioides; s__unclassified_g__Nocardioides	0.00262571	0.00530097	0.00416151	0.00163488	0.00406242	0.00168442	0.00133763	0.00168442	0.000594501	0.00792668	0.00401288	0.00381471	0.00257617	0.00406242	0.00312113	0.00396334	0.00287342	0.00257617	0.00683676	0.00753034	0.00966064	0.00198167	0.000743126	0.00336884	0.00287342	0.00188259	0.00183304	0.00515234	0.00262571	0.00346792	0.00173396	0.00262571	0.00138717	0.00366609	0.00203121	0.00252663	0.00544959	0.0051028	0.0104533	0.00242755	0.00346792	0.0027248	0.00549913	0.0106515	0.00971018	0.00421105	0.00213029	0.0027248	0.00188259
d__Bacteria; k__norank_d__Bacteria; p__Proteobacteria; c__Gammaproteobacteria; o__Pseudomonadales; f__Moraxellaceae; g__Acinetobacter; s__unclassified_g__Acinetobacter	0.0206094	0.0115432	0.000644043	0.000247709	0.000693584	0.00322021	0.0033193	0.00936339	0.00926431	0.000891751	0.00168442	0.00421105	4.95e-05	0	4.95e-05	0.000346792	0	0	0.000148625	0	0.000594501	0.0264553	0.0253654	0.00990835	0	0	0	0	0	0	0.000644043	0.0045083	0.00743126	0	0	0	0.00619272	0.00376517	0.002378	0.00470646	0.00827347	0.00426059	0.000445876	9.91e-05	0.000544959	0.000445876	4.95e-05	9.91e-05	0.00678722
d__Bacteria; k__norank_d__Bacteria; p__Bacteroidetes; c__Bacteroidia; o__Cytophagales; f__Microscillaceae; g__norank_f__Microscillaceae; s__unclassified_g__norank_f__Microscillaceae	0.00277434	0.00317067	0.0029725	0.00193213	0.00188259	0.000990835	0.00416151	0.00108992	0.00084221	0.00322021	0.00262571	0.00163488	0.00406242	0.00431013	0.00361655	0.00307159	0.00426059	0.00262571	0.00153579	0.00227892	0.00549913	0.000396334	0.000346792	0.00108992	0.00381471	0.00634134	0.00485509	0.00579638	0.00634134	0.010701	0.00307159	0.00322021	0.00217984	0.00663859	0.00559822	0.00351746	0.00222938	0.00247709	0.00648997	0.000990835	0.00133763	0.000644043	0.00381471	0.00282388	0.00341838	0.00351746	0.00416151	0.00257617	0.00084221
d__Bacteria; k__norank_d__Bacteria; p__Actinobacteria; c__Actinobacteria; o__Propionibacteriales; f__Nocardioidaceae; g__Aeromicrobium; s__uncultured_bacterium_g__Aeromicrobium	0.00544959	0.00718355	0.0112955	0.00208075	0.00326976	0.00158534	0.00282388	0.00232846	0.00104038	0.00475601	0.00738172	0.0045083	0.00217984	0.00336884	0.00341838	0.00282388	0.00247709	0.0039138	0.00336884	0.00470646	0.00277434	0.00128809	0.00143671	0.00123854	0.00113946	0.00153579	0.00148625	0.00431013	0.00282388	0.00366609	0.00153579	0.0017835	0.00133763	0.00168442	0.00133763	0.00341838	0.00648997	0.00772851	0.00470646	0.00307159	0.00426059	0.00455784	0.00480555	0.0027248	0.00371563	0.00307159	0.00252663	0.00371563	0.00386426
d__Bacteria; k__norank_d__Bacteria; p__Proteobacteria; c__Gammaproteobacteria; o__Betaproteobacteriales; f__Burkholderiaceae; g__Duganella; s__unclassified_g__Duganella	0.000495417	0.00143671	0.000594501	0.00361655	0.00113946	0.00104038	0.00267525	0.00108992	0.00138717	0.000544959	0.000891751	0.000594501	0.000544959	0.00168442	0.000495417	0.000346792	4.95e-05	0.000346792	0.000594501	0.00138717	0.000644043	0.00123854	0.00168442	0.00193213	4.95e-05	0	9.91e-05	0	0	0	0.000743126	0.00639088	0.00163488	0	0	0	0.000445876	0.00465692	0.000148625	0.0371563	0.0146644	0.0226406	0.000198167	0.000148625	0.000594501	0.00029725	0.000445876	0.000198167	0.0027248
d__Bacteria; k__norank_d__Bacteria; p__Gemmatimonadetes; c__Gemmatimonadetes; o__Gemmatimonadales; f__Gemmatimonadaceae; g__norank_f__Gemmatimonadaceae; s__uncultured_Gemmatimonadetes_bacterium_g__norank_f__Gemmatimonadaceae	9.91e-05	0	0	0.00406242	0.00411196	0.00128809	4.95e-05	4.95e-05	0	0.00351746	0.00183304	0.00133763	0.00351746	0.00490463	0.00346792	0.00648997	0.00530097	0.00554868	0.00198167	0.00232846	0.00634134	4.95e-05	0	0	0.0096111	0.00837255	0.00584593	0.00579638	0.00936339	0.00787714	0.00594501	0.00341838	0.00163488	0.0111964	0.00916522	0.00852118	0.00203121	0.00183304	0.00336884	4.95e-05	4.95e-05	4.95e-05	0.00282388	0.00242755	0.00188259	0.00515234	0.00500372	0.00634134	4.95e-05
d__Bacteria; k__norank_d__Bacteria; p__Proteobacteria; c__Alphaproteobacteria; o__Caulobacterales; f__Caulobacteraceae; g__Caulobacter; s__unclassified_g__Caulobacter	0.00371563	0.00252663	0.00341838	0.00242755	0.00198167	0.00227892	0.0080753	0.00837255	0.0106515	0.00128809	0.00168442	0.000495417	0.00203121	0.001189	0.00158534	0.000495417	0.000891751	0.00084221	0.00148625	0.00133763	0.00158534	0.00574684	0.00421105	0.00515234	0.000544959	0.000544959	0.000693584	0.000495417	0.000644043	0.000743126	0.00123854	0.00153579	0.00426059	0.00108992	0.000445876	0.000891751	0.001189	0.00163488	0.00133763	0.0170424	0.00515234	0.00936339	0.00247709	0.00227892	0.00158534	0.000941293	0.00515234	0.000792668	0.00312113
d__Bacteria; k__norank_d__Bacteria; p__Bacteroidetes; c__Bacteroidia; o__Sphingobacteriales; f__Sphingobacteriaceae; g__Sphingobacterium; s__Sphingobacterium_multivorum	0.0112955	0.00208075	0.00257617	0.000396334	0.00153579	0.00931385	0.00406242	0.0199158	0.0172405	0.000544959	0.000346792	0.00084221	0.00084221	0	0	0.000148625	0	0.000198167	0.00287342	0.00104038	0.000346792	0.00876889	0.0271984	0.0186772	0	0	0	0	9.91e-05	0	0.00213029	0.00322021	0.00361655	0	0	0	0.00435967	0.00108992	0.00163488	0.00232846	0.00193213	0.00029725	0.00188259	0.00104038	0.000644043	4.95e-05	4.95e-05	9.91e-05	0.003567
d__Bacteria; k__norank_d__Bacteria; p__Bacteroidetes; c__Bacteroidia; o__Sphingobacteriales; f__Sphingobacteriaceae; g__Pedobacter; s__Pedobacter_terrae	0.003567	0.000941293	0.00123854	0.0017835	0.00173396	0.00193213	0.00222938	0.00242755	0.00520188	0.00217984	0.00827347	0.000941293	0.000346792	0.000346792	0.000346792	4.95e-05	0.000148625	0.000198167	0.000990835	0.00188259	0.00143671	0.00312113	0.00416151	0.00812485	0.000743126	0.000495417	0.000792668	0.000198167	0	0	0.00113946	0.00173396	0.00247709	0.00208075	0.000148625	0.00208075	0.00366609	0.00777805	0.00614318	0.0163983	0.00946247	0.0162497	0.00435967	0.00153579	0.00361655	0.000148625	0.000198167	0.000198167	0.00351746
d__Bacteria; k__norank_d__Bacteria; p__Patescibacteria; c__Saccharimonadia; o__Saccharimonadales; f__unclassified_o__Saccharimonadales; g__unclassified_o__Saccharimonadales; s__unclassified_o__Saccharimonadales	0.0056973	0.00426059	0.00658905	0.00386426	0.00267525	0.00208075	0.0101065	0.00559822	0.00678722	0.0029725	0.00381471	0.00158534	0.00292296	0.00817439	0.00322021	0.000693584	0.000346792	0.000396334	0.000445876	0.000644043	0.000148625	0.0248204	0.00267525	0.00609363	0	4.95e-05	9.91e-05	0	0.00222938	0.00029725	0.00104038	0.0062918	0.00153579	4.95e-05	4.95e-05	4.95e-05	0.00168442	0.00426059	0.00123854	0.001189	0.000743126	0.000148625	0.000396334	0.000247709	0.000891751	0.000445876	0.000544959	0.00029725	0.0108001
d__Bacteria; k__norank_d__Bacteria; p__Bacteroidetes; c__Bacteroidia; o__Sphingobacteriales; f__Sphingobacteriaceae; g__Arcticibacter; s__unclassified_g__Arcticibacter	0.001189	0.000396334	0.000941293	0.00440922	0.00193213	0.00158534	0.00104038	0.000346792	0.000247709	0.0347783	0.0198167	0.00941293	0.000644043	0.000148625	0.000396334	9.91e-05	0	9.91e-05	0.000148625	0.000891751	0.000544959	0.000396334	0.000594501	0.000247709	0	0	0	0	4.95e-05	0	0.00143671	0.00213029	0.003567	9.91e-05	0	0	0.0375526	0.0102056	0.0259103	9.91e-05	0.000148625	0.000148625	0.000495417	0.00113946	0.000346792	0.000148625	0.000148625	0	0.000346792
d__Bacteria; k__norank_d__Bacteria; p__Proteobacteria; c__Gammaproteobacteria; o__Betaproteobacteriales; f__Burkholderiaceae; g__Herbaspirillum; s__Herbaspirillum_huttiense_subsp._huttiense	0.000247709	0.000148625	0.00029725	0.0029725	0.000594501	0.00158534	0.00168442	0.00282388	0.000990835	0.000594501	0.000644043	0.000198167	0.000693584	0.00183304	0.000495417	9.91e-05	0.000198167	9.91e-05	0.00366609	0.00143671	0.001189	0.0100074	0.000644043	0.000644043	4.95e-05	4.95e-05	0.000247709	9.91e-05	0.00084221	0.000247709	0.000544959	0.00312113	0.000445876	9.91e-05	0	0.000198167	0.000346792	0.000644043	0.000594501	0.0102551	0.0128313	0.0406738	0.00143671	0.00302205	0.00104038	0.00029725	0.000445876	0.000445876	0.000198167
d__Bacteria; k__norank_d__Bacteria; p__Patescibacteria; c__Saccharimonadia; o__Saccharimonadales; f__norank_o__Saccharimonadales; g__norank_f__norank_o__Saccharimonadales; s__uncultured_bacterium_g__norank_f__norank_o__Saccharimonadales	0.00213029	0.000743126	0.00183304	0.00336884	0.00440922	0.00495417	0.0017835	0.00455784	0.00029725	0.00282388	0.00302205	0.0029725	0.0115928	0.00673768	0.00505326	0.00381471	0.00505326	0.00396334	0.00351746	0.003567	0.00341838	0.00128809	0.000198167	0.00153579	0.00123854	0.000990835	0.001189	0.00183304	0.00113946	0.00138717	0.00257617	0.00277434	0.00594501	0.00143671	0.00173396	0.00183304	0.002378	0.00242755	0.00193213	0.000396334	0.000891751	0.000495417	0.00371563	0.00312113	0.00346792	0.00361655	0.002378	0.00485509	0.000792668
d__Bacteria; k__norank_d__Bacteria; p__Chloroflexi; c__Anaerolineae; o__SBR1031; f__norank_o__SBR1031; g__norank_f__norank_o__SBR1031; s__uncultured_soil_bacterium_g__norank_f__norank_o__SBR1031	0	4.95e-05	4.95e-05	0.00203121	0.00203121	0.00113946	0	0	0	0.001189	0.00222938	0.00203121	0.00396334	0.00386426	0.00282388	0.00431013	0.00574684	0.00381471	0.00193213	0.00470646	0.00247709	4.95e-05	0	0	0.00619272	0.0084221	0.00485509	0.0116423	0.0056973	0.00564776	0.00351746	0.0039138	0.000644043	0.003567	0.00485509	0.00574684	0.003567	0.00267525	0.00158534	4.95e-05	4.95e-05	9.91e-05	0.00445876	0.00183304	0.00282388	0.00421105	0.00341838	0.00292296	0
d__Bacteria; k__norank_d__Bacteria; p__Firmicutes; c__Bacilli; o__Bacillales; f__Bacillaceae; g__Bacillus; s__Bacillus_aryabhattai	0.00084221	0.000148625	0.000396334	0.000693584	0.000495417	0.00029725	0.00143671	0.0051028	0.00153579	0.00431013	0.00619272	0.00302205	0.000495417	0.000743126	0.000445876	0.000644043	0.000544959	0.00084221	0.0181323	0.0277929	0.00381471	0.000445876	0.00133763	9.91e-05	0.000445876	0.000792668	0.000594501	0.00084221	0.000990835	0.000495417	0.000792668	0.000544959	0.000346792	0.00113946	0.000396334	0.00104038	0.00213029	0.0027248	0.00232846	0.00485509	0.0114441	0.0184295	0.00371563	0.00535051	0.00723309	0.000594501	0.000594501	0.000743126	0.000594501
d__Bacteria; k__norank_d__Bacteria; p__Bacteroidetes; c__Bacteroidia; o__Chitinophagales; f__Chitinophagaceae; g__norank_f__Chitinophagaceae; s__uncultured_Sphingobacteriales_bacterium_g__norank_f__Chitinophagaceae	0.00213029	0.000792668	0.00227892	0.00381471	0.00500372	0.00990835	0.000594501	0.00282388	0.000396334	0.0084221	0.00490463	0.00361655	0.00956156	0.00421105	0.00777805	0.00123854	0.00203121	0.00247709	0.000396334	0.000445876	0.00029725	0.00128809	0.000198167	0.00158534	0.000445876	0.000148625	0.000346792	0.000198167	0.00143671	0.000990835	0.00113946	0.00188259	0.013079	0.000247709	0.000148625	0.00029725	0.0017835	0.00312113	0.00401288	4.95e-05	4.95e-05	4.95e-05	0.000891751	0.000990835	0.000198167	0.00173396	0.00183304	0.00232846	0.00262571
d__Bacteria; k__norank_d__Bacteria; p__Actinobacteria; c__Actinobacteria; o__Pseudonocardiales; f__Pseudonocardiaceae; g__Lechevalieria; s__Lechevalieria_aerocolonigenes	0.00906614	0.0184295	0.0127818	0.00104038	0.000247709	0.000445876	0.00312113	0.000743126	0.000891751	0.0033193	0.00505326	0.00198167	0.000495417	0.001189	0.00113946	0.000445876	0.000445876	0.000495417	0.00153579	0.00123854	0.00138717	0.000495417	0.000594501	0.00108992	0.000346792	0.000247709	0.000198167	0.000346792	0.000346792	0.000396334	0.000891751	0.00104038	0.000891751	0.00084221	0.000198167	0.000247709	0.00307159	0.00168442	0.00287342	0.00351746	0.00376517	0.00639088	0.000743126	0.00232846	0.00203121	0.000544959	0.00029725	0.000495417	0.00639088
d__Bacteria; k__norank_d__Bacteria; p__Proteobacteria; c__Alphaproteobacteria; o__Rhizobiales; f__Rhizobiaceae; g__Allorhizobium-Neorhizobium-Pararhizobium-Rhizobium; s__Agrobacterium_pusense	0.00193213	0.000644043	0.000990835	0.000693584	0.00084221	0.00817439	0.0116919	0.0161011	0.0162497	0.00084221	0.00168442	0.000198167	0.00029725	0.000148625	4.95e-05	0.000148625	0	0	0.00029725	0.00104038	9.91e-05	0.00802576	0.019569	0.0247213	0	0	0	0	0	0	0.00113946	0.000396334	0.00242755	0.000148625	9.91e-05	0	0.000594501	0	0.000594501	0.00614318	0.00386426	0.00287342	0.000346792	0.00143671	0.000148625	4.95e-05	0.000148625	4.95e-05	0.000941293
d__Bacteria; k__norank_d__Bacteria; p__Acidobacteria; c__Subgroup_6; o__norank_c__Subgroup_6; f__norank_o__norank_c__Subgroup_6; g__norank_f__norank_o__norank_c__Subgroup_6; s__uncultured_bacterium_gp6_g__norank	9.91e-05	0	4.95e-05	0.00540005	0.00138717	0.00242755	4.95e-05	0.000148625	0	0.000941293	0.00193213	0.000990835	0.00634134	0.00257617	0.00460738	0.00589547	0.00490463	0.0051028	0.00198167	0.00257617	0.00257617	0	0	4.95e-05	0.00475601	0.0108992	0.00916522	0.00480555	0.00401288	0.00435967	0.00247709	0.00188259	0.000445876	0.00475601	0.00584593	0.00648997	0.00326976	0.00133763	0.00168442	0	0	4.95e-05	0.00213029	0.000792668	0.00113946	0.00535051	0.0062918	0.00307159	0
d__Bacteria; k__norank_d__Bacteria; p__Chloroflexi; c__Anaerolineae; o__SBR1031; f__A4b; g__norank_f__A4b; s__uncultured_soil_bacterium_g__norank_f__A4b	0.000594501	0.000198167	0.000544959	0.00148625	0.00108992	0.000644043	0.00108992	0.000644043	0.000594501	0.000693584	0.00104038	4.95e-05	0.00153579	0.000792668	0.00153579	0.00287342	0.00262571	0.00193213	0.00163488	0.0056973	0.0027248	9.91e-05	0.000346792	0.000990835	0.00163488	0.002378	0.00247709	0.00614318	0.00188259	0.00401288	0.00208075	0.00227892	0.000396334	0.002378	0.002378	0.00222938	0.000891751	0.00108992	0.001189	0.00495417	0.00426059	0.00232846	0.00594501	0.00208075	0.00292296	0.00277434	0.00183304	0.00138717	0.00029725
d__Bacteria; k__norank_d__Bacteria; p__Bacteroidetes; c__Bacteroidia; o__Chitinophagales; f__Chitinophagaceae; g__Niastella; s__uncultured_bacterium_g__Niastella	0.002378	0.00336884	0.000990835	0.00232846	0.00163488	0.00143671	0.0029725	0.00128809	0.000990835	0.00242755	0.00351746	0.00193213	0.00302205	0.00371563	0.00163488	0.00158534	0.000693584	0.00153579	0.00168442	0.00252663	0.00133763	0.000743126	0.000693584	0.000990835	0.000941293	0.000941293	0.000594501	0.000941293	0.000990835	0.0017835	0.00227892	0.00312113	0.00173396	0.00084221	0.00138717	0.000990835	0.00470646	0.00401288	0.00371563	0.00658905	0.00693584	0.00396334	0.0027248	0.00247709	0.0039138	0.00173396	0.00257617	0.000396334	0.00133763
d__Bacteria; k__norank_d__Bacteria; p__Proteobacteria; c__Gammaproteobacteria; o__Betaproteobacteriales; f__Burkholderiaceae; g__Burkholderia-Caballeronia-Paraburkholderia; s__Paraburkholderia_soli	4.95e-05	0	0	0	0.00029725	0	4.95e-05	4.95e-05	0.000148625	0	0	0	0	0.000148625	0	0	9.91e-05	0	0.00029725	0	0	0.00317067	0	0	0	0	0	0	0	0	0	0.00426059	0	0	0	0	0	4.95e-05	0	4.95e-05	0	0.000445876	0	4.95e-05	0.000792668	0	0	0	4.95e-05
d__Bacteria; k__norank_d__Bacteria; p__Bacteroidetes; c__Bacteroidia; o__Cytophagales; f__Spirosomaceae; g__Dyadobacter; s__uncultured_bacterium_g__Dyadobacter	0.00886797	0.00559822	0.0121377	0.00123854	0.00104038	0.00153579	0.00663859	0.003567	0.00445876	0.00232846	0.00921476	0.00188259	0.000743126	0.000198167	0.000247709	9.91e-05	9.91e-05	0.000198167	0.000743126	0.000990835	0.000247709	0.00138717	0.003567	0.00148625	0.000544959	0.000148625	0.000445876	0.000148625	0.00029725	0.000346792	0.00084221	0.000644043	0.000743126	4.95e-05	4.95e-05	0.000891751	0.0033193	0.00426059	0.00282388	0.00777805	0.00257617	0.003567	0.00123854	0.000544959	0.000792668	9.91e-05	0.000247709	4.95e-05	0.00426059
d__Bacteria; k__norank_d__Bacteria; p__Proteobacteria; c__Gammaproteobacteria; o__Xanthomonadales; f__Xanthomonadaceae; g__Stenotrophomonas; s__Xanthomonas_retroflexus	0.029626	0.021402	0.0103542	0.000544959	0.000198167	0.000941293	0.00158534	0.00475601	0.00242755	0.0017835	0.00282388	0.00222938	9.91e-05	0	0	4.95e-05	0	0	0.00108992	0.000891751	9.91e-05	0.00445876	0.00302205	0.00634134	9.91e-05	0	4.95e-05	0	0	0	0.000396334	0.000148625	0.000792668	0	0	0.000198167	0.00173396	0.000990835	0.00227892	0.000693584	0.000247709	0.000396334	0.00133763	0.000594501	0.000396334	4.95e-05	9.91e-05	0	0.00609363
d__Bacteria; k__norank_d__Bacteria; p__Chloroflexi; c__Anaerolineae; o__SBR1031; f__A4b; g__norank_f__A4b; s__uncultured_bacterium_g__norank_f__A4b	0.000445876	9.91e-05	9.91e-05	0.000445876	0.000594501	0.00123854	0.00029725	9.91e-05	0.000198167	0.000743126	0.000743126	0.000346792	0.00168442	0.00084221	0.00163488	0.00222938	0.00277434	0.00188259	0.00193213	0.00351746	0.00188259	4.95e-05	0.000198167	0.000198167	0.00213029	0.00242755	0.00351746	0.00421105	0.00208075	0.00406242	0.00217984	0.000891751	0.000544959	0.002378	0.00376517	0.00232846	0.00108992	0.000743126	0.000990835	0.00198167	0.00287342	0.0017835	0.00431013	0.00198167	0.00366609	0.00277434	0.00267525	0.000990835	9.91e-05
d__Bacteria; k__norank_d__Bacteria; p__Proteobacteria; c__Alphaproteobacteria; o__Rhizobiales; f__Rhizobiaceae; g__Phyllobacterium; s__Phyllobacterium_ifriqiyense	0.0174387	0.00733218	0.0147139	0.000495417	0.000594501	0.000544959	0.00203121	0.00232846	0.000990835	0.00213029	0.0027248	0.000941293	0.000198167	0.000792668	0.000743126	0.000396334	0.000247709	0.00029725	0.00113946	0.00104038	0.000743126	0.000891751	0.00208075	0.00138717	0.00138717	0.000891751	0.000495417	0.000941293	0.000594501	0.00128809	0.00128809	0.000644043	0.000396334	0.000346792	0.000792668	0.00113946	0.00148625	0.00188259	0.00252663	0.000990835	0.00113946	0.000891751	0.00168442	0.00153579	0.00128809	0.000445876	0.00084221	0.000644043	0.00802576
d__Bacteria; k__norank_d__Bacteria; p__Proteobacteria; c__Gammaproteobacteria; o__Xanthomonadales; f__Rhodanobacteraceae; g__Luteibacter; s__unclassified_g__Luteibacter	0.000792668	0.0122368	0.00168442	0.000495417	0.00123854	0.00084221	0.000693584	0.00421105	0.0116919	0.00108992	0.00376517	0.00148625	0.00113946	0.000792668	0.00084221	0.000198167	0.000495417	0.000247709	0.000644043	0.000445876	0.000792668	0.00530097	0.00208075	0.00609363	4.95e-05	0	0.000148625	9.91e-05	0.000198167	0.00029725	0.000693584	0.001189	0.00416151	0	0.00029725	0.000445876	0.00460738	0.00312113	0.00084221	0.000445876	0.00123854	0.00123854	0.00113946	0.000644043	0.000693584	0.00113946	0.000594501	4.95e-05	0.00396334
d__Bacteria; k__norank_d__Bacteria; p__Proteobacteria; c__Gammaproteobacteria; o__Xanthomonadales; f__Xanthomonadaceae; g__Luteimonas; s__uncultured_Lysobacter_sp._g__Luteimonas	0.00326976	0.00312113	0.00648997	0.00113946	0.0133267	0.0027248	0.00143671	0.00277434	0.000445876	0.00381471	0.00247709	0.00108992	0.00787714	0.00217984	0.00227892	0.000941293	0.000445876	0.00153579	0.000445876	0.00153579	0.000544959	0.00128809	0.000693584	0.00148625	9.91e-05	0.000247709	0.00168442	0.000198167	0.000891751	0.000346792	0.000594501	0.000990835	0.00465692	0.000247709	0.000346792	9.91e-05	0.000990835	0.000891751	0.00203121	4.95e-05	0.000198167	0.000148625	0.000891751	0.00084221	0.000693584	0.00128809	0.001189	0.00104038	0.0017835
d__Bacteria; k__norank_d__Bacteria; p__Proteobacteria; c__Alphaproteobacteria; o__Sphingomonadales; f__Sphingomonadaceae; g__Sphingomonas; s__Sphingomonas_azotifigens	0.000990835	0.000495417	0.000891751	0.000644043	0.000891751	0.00173396	0.00302205	0.00609363	0.00406242	0.000247709	0.000693584	0.000396334	0.000346792	0.000148625	0.000247709	0	4.95e-05	4.95e-05	0.000495417	0.001189	0.000990835	0.00435967	0.00777805	0.00232846	0	4.95e-05	0	0	0	0	0.000792668	0.000148625	0.00163488	0	0	4.95e-05	0.000594501	0.000594501	0.00173396	0.00624226	0.0134258	0.0080753	0.00138717	0.00113946	0.00168442	0.000148625	9.91e-05	9.91e-05	0.00128809
d__Bacteria; k__norank_d__Bacteria; p__Bacteroidetes; c__Bacteroidia; o__Flavobacteriales; f__Weeksellaceae; g__Chryseobacterium; s__Chryseobacterium_soli	0.00678722	0.000346792	0.001189	0.00123854	0.000346792	0.000544959	0.003567	0.00421105	0.00500372	0.000990835	0.000693584	0.000445876	0.000198167	0	0.000148625	0	4.95e-05	0	0.000891751	0.000495417	9.91e-05	0.0108992	0.0187763	0.00599455	0	0.000148625	4.95e-05	0	0	0	0.00148625	0.003567	0.0135249	0	0	0.000247709	0.000198167	0.000594501	0.000495417	0.00401288	0.00148625	0.000743126	0.000743126	0.000445876	9.91e-05	4.95e-05	9.91e-05	0	0.00227892
d__Bacteria; k__norank_d__Bacteria; p__Bacteroidetes; c__Bacteroidia; o__Sphingobacteriales; f__Sphingobacteriaceae; g__Sphingobacterium; s__unclassified_g__Sphingobacterium	0.00029725	9.91e-05	0.000148625	0.001189	0.00113946	0.00896705	0.00326976	0.00946247	0.0146148	0	0	0	0.000247709	4.95e-05	0.000148625	9.91e-05	4.95e-05	4.95e-05	0.00193213	0.00208075	0.000743126	0.00658905	0.00757989	0.00322021	0	0	0	0	0	0	0.00153579	0.00163488	0.00193213	0	0	0	0.00173396	4.95e-05	0.00188259	0.00163488	0.00544959	0.000198167	0.00084221	0.00386426	0.00084221	0	4.95e-05	0	0.000594501
d__Bacteria; k__norank_d__Bacteria; p__Verrucomicrobia; c__Verrucomicrobiae; o__Verrucomicrobiales; f__Rubritaleaceae; g__Luteolibacter; s__unclassified_g__Luteolibacter	0.00336884	0.00158534	0.00143671	0.00500372	0.00535051	0.00480555	0.00193213	0.00138717	0.000792668	0.00193213	0.00718355	0.00287342	0.00371563	0.000594501	0.00138717	0.000198167	0.000396334	0.000396334	0.000495417	0.00163488	0.000495417	0.000346792	0.000445876	0.000148625	0	0.000198167	0.000693584	0.00029725	0.000346792	0.000346792	0.000743126	0.00277434	0.00138717	0.000148625	0.00029725	0.000148625	0.0131286	0.00208075	0.00460738	0.000594501	0.00084221	0.000247709	0.00123854	0.000743126	0.001189	0.000544959	0.000247709	0.000247709	0.0017835
d__Bacteria; k__norank_d__Bacteria; p__Firmicutes; c__Bacilli; o__Bacillales; f__Bacillaceae; g__Bacillus; s__Bacillus_simplex	0.000644043	0.000198167	0.000247709	0.000247709	0.000198167	9.91e-05	0.000792668	0.00252663	0.000148625	0.00138717	0.00213029	0.000941293	0.000346792	0.000148625	0.000495417	0.000544959	0.00029725	0.000445876	0.000743126	0.00183304	0.000941293	4.95e-05	0.000445876	0.000247709	0.000346792	0.000346792	0.000495417	0.000396334	0.000445876	0.000544959	0.000346792	0.000198167	0.000148625	0.000445876	0.000445876	0.000247709	0.00108992	0.00123854	0.00123854	0.00837255	0.0224919	0.00911568	0.000693584	0.00198167	0.00143671	0.000990835	0.000346792	0.000396334	4.95e-05
d__Bacteria; k__norank_d__Bacteria; p__Actinobacteria; c__Actinobacteria; o__Pseudonocardiales; f__Pseudonocardiaceae; g__Amycolatopsis; s__Amycolatopsis_mediterranei_S699	0.0104533	0.0068863	0.00520188	0.000544959	0.000445876	0.000891751	0.00188259	0.000891751	0.000544959	0.00322021	0.00113946	0.000445876	0.000247709	0.000891751	0.00029725	4.95e-05	0.000594501	0.000396334	0.00153579	0.00084221	0.000396334	0.000644043	0.000346792	0.000495417	0.000247709	4.95e-05	0.000247709	0.000247709	9.91e-05	0.000198167	0.00029725	0.000644043	0.000247709	9.91e-05	0.000644043	0.000148625	0.000891751	0.000693584	0.000396334	0.00133763	0.00104038	0.0033193	0.000445876	0.000594501	0.00173396	0.00029725	0.000693584	0.000693584	0.00470646
d__Bacteria; k__norank_d__Bacteria; p__Bacteroidetes; c__Bacteroidia; o__Sphingobacteriales; f__Sphingobacteriaceae; g__Arcticibacter; s__uncultured_bacterium_g__Arcticibacter	0.000743126	0.000495417	0.00029725	0.000495417	0.00104038	0.00188259	0.000198167	0.000644043	0.000544959	0.00743126	0.0039138	0.00530097	0.00104038	0.000247709	0.000495417	4.95e-05	4.95e-05	4.95e-05	4.95e-05	0.000396334	4.95e-05	0.000346792	9.91e-05	0.000990835	0	0	0	0	0	0	0	0.000346792	0.00440922	0	0	0	0.0153084	0.00738172	0.00713401	4.95e-05	9.91e-05	4.95e-05	9.91e-05	0.000396334	0.000198167	4.95e-05	0	0	0.000990835
d__Bacteria; k__norank_d__Bacteria; p__Actinobacteria; c__Actinobacteria; o__Micromonosporales; f__Micromonosporaceae; g__Actinoplanes; s__uncultured_bacterium_g__Actinoplanes	0.000792668	0.000495417	0.000693584	0.000743126	0.000198167	0.000792668	0.000346792	0.00173396	0.000148625	0.00123854	0.00029725	0.00029725	0.000346792	0.0017835	0.000990835	0.000743126	0.00123854	0.003567	0.00123854	0.00084221	0.000644043	0.00143671	9.91e-05	0.00168442	0.000544959	0.000693584	0.000247709	0.00123854	0.000594501	0.000396334	0.00029725	0.000495417	0.000743126	0.000396334	0.000445876	0.000198167	0.000198167	0.000891751	0.000198167	9.91e-05	9.91e-05	0.000594501	0.000693584	0.000743126	0.0122368	0.000941293	0.00326976	0.00163488	0.000495417
d__Bacteria; k__norank_d__Bacteria; p__Proteobacteria; c__Gammaproteobacteria; o__Betaproteobacteriales; f__Burkholderiaceae; g__Burkholderia-Caballeronia-Paraburkholderia; s__unclassified_g__Burkholderia-Caballeronia-Paraburkholderia	0.000247709	0.000743126	0	0.000396334	0.00847164	0.000792668	0.000148625	0.000445876	0.0153579	0.000396334	0.000148625	0.000644043	4.95e-05	0.000693584	0.00148625	9.91e-05	0.000247709	0.00029725	0.00158534	0.00029725	4.95e-05	0.0017835	0.00213029	4.95e-05	4.95e-05	0	4.95e-05	0	4.95e-05	0	0.00084221	0.00113946	0	0	0	0	9.91e-05	0.00143671	0	0.000247709	0	0.000544959	0.000346792	0.000594501	0.000792668	4.95e-05	0	0.000198167	0.00108992
d__Bacteria; k__norank_d__Bacteria; p__Bacteroidetes; c__Bacteroidia; o__Chitinophagales; f__Chitinophagaceae; g__Chitinophaga; s__Chitinophaga_pinensis_DSM_2588	0.00029725	4.95e-05	0.000445876	0.000445876	0.000743126	0.000198167	0.000693584	0.000594501	0.00108992	0.00108992	0.00104038	0.000247709	0.000792668	0.000198167	0.000941293	0.000743126	4.95e-05	4.95e-05	9.91e-05	0.000148625	0.000198167	0.000198167	0.000693584	0.000148625	0.00183304	0	4.95e-05	4.95e-05	0	9.91e-05	0.00386426	0.000445876	0.00108992	0	0	0	0.00029725	9.91e-05	0.000792668	0.00143671	0.0117414	0.00416151	0.000148625	0.000148625	0.000198167	0.000148625	0.000148625	4.95e-05	0.000148625
d__Bacteria; k__norank_d__Bacteria; p__Proteobacteria; c__Gammaproteobacteria; o__Betaproteobacteriales; f__Burkholderiaceae; g__Duganella; s__uncultured_bacterium_g__Duganella	0.000544959	0.000891751	0.000148625	4.95e-05	0.000198167	9.91e-05	0.00113946	0	0.000148625	0.000198167	0.00123854	0.000148625	4.95e-05	9.91e-05	0.000148625	9.91e-05	9.91e-05	0	0.00029725	0.00173396	0.000148625	0.000743126	9.91e-05	0.000148625	9.91e-05	4.95e-05	9.91e-05	4.95e-05	9.91e-05	0	4.95e-05	0.00029725	0	4.95e-05	0	0.000148625	0.000247709	0.000247709	0.000247709	0.0090166	0.00277434	0.0118405	0.000148625	9.91e-05	0.00029725	0.00208075	0	0	0.000396334
d__Bacteria; k__norank_d__Bacteria; p__Bacteroidetes; c__Bacteroidia; o__Chitinophagales; f__Chitinophagaceae; g__Arachidicoccus; s__uncultured_bacterium_g__Arachidicoccus	0.00173396	0.000445876	0.00886797	0.000693584	0.000495417	0.00163488	4.95e-05	0.000594501	0.000941293	0.00029725	0.00183304	0.0163488	0.000346792	9.91e-05	0.000495417	0	0	4.95e-05	0	0	4.95e-05	0.0017835	9.91e-05	0.000544959	0	0	0	0	0	0	0	0.001189	0.000891751	0	0	0	0.000247709	0.002378	0.00113946	0	9.91e-05	0	0	0.000148625	0	4.95e-05	0	0	0.00257617
d__Bacteria; k__norank_d__Bacteria; p__Bacteroidetes; c__Bacteroidia; o__Cytophagales; f__Microscillaceae; g__Ohtaekwangia; s__metagenome_g__Ohtaekwangia	0.000544959	9.91e-05	0.000148625	4.95e-05	0	0.000445876	0.000247709	4.95e-05	4.95e-05	9.91e-05	0.00029725	0.00029725	0.000148625	0.000198167	0.000247709	0.000148625	0.000198167	0	0.000148625	9.91e-05	0.000247709	0	4.95e-05	4.95e-05	0.000445876	0.000445876	9.91e-05	4.95e-05	0.000148625	0.000544959	0.000445876	0.000544959	9.91e-05	0.000445876	0.000247709	0.00029725	0.000148625	0.000544959	0.000693584	0.000990835	0.00123854	0.000247709	0.000346792	0.00029725	0.000594501	9.91e-05	0.00084221	0	4.95e-05
d__Bacteria; k__norank_d__Bacteria; p__Acidobacteria; c__Acidobacteriia; o__Acidobacteriales; f__Acidobacteriaceae_Subgroup_1; g__Acidipila; s__uncultured_Acidobacteria_bacterium_g__Acidipila	4.95e-05	0.000148625	0	0.00029725	0.00163488	0.00084221	0	0.000148625	0.000247709	0.00029725	0.000396334	0.001189	0.00143671	0.00847164	0.000544959	0.000148625	0.000891751	0.000247709	4.95e-05	4.95e-05	0	0.000247709	4.95e-05	0	4.95e-05	4.95e-05	0	4.95e-05	0	0.000148625	4.95e-05	0.00123854	4.95e-05	0	4.95e-05	0	9.91e-05	0.000693584	4.95e-05	0	0	0	0	4.95e-05	0.000198167	0.000247709	0.000198167	0.00128809	4.95e-05
d__Bacteria; k__norank_d__Bacteria; p__Bacteroidetes; c__Bacteroidia; o__Flavobacteriales; f__Flavobacteriaceae; g__Flavobacterium; s__uncultured_Myroides_sp._g__Flavobacterium	0	0	0	0	4.95e-05	0.000445876	0.000990835	0.0116919	0.002378	0	0	0	9.91e-05	0	0	0	0	0	0	0.000247709	0	0.00326976	0.00416151	0.00158534	0	0	0	0	0	0	0.00029725	9.91e-05	4.95e-05	0	0	0	4.95e-05	0	0	0.00029725	0	0.000148625	0.000247709	0.000148625	0	0	0	0	0
d__Bacteria; k__norank_d__Bacteria; p__Proteobacteria; c__Gammaproteobacteria; o__Betaproteobacteriales; f__Burkholderiaceae; g__Advenella; s__Advenella_kashmirensis_subsp._kashmirensis	0	0.000247709	0.000544959	0	0	4.95e-05	0	0	0	0	0	0.0146644	0	0	0	0	0	0	0	0	0	0	4.95e-05	0	0	0	0	0	0	0	0	0	0	0	0	0	0	0	0	0	0	0	0	0	0	0	0	0	0
others	0.169879	0.16324	0.194204	0.387268	0.436017	0.262373	0.230468	0.182512	0.151598	0.415556	0.336487	0.26158	0.439782	0.505326	0.493485	0.584989	0.55462	0.569185	0.505573	0.505177	0.561506	0.1513	0.136636	0.129155	0.564578	0.546594	0.537478	0.55997	0.604905	0.595095	0.492594	0.436909	0.269061	0.609562	0.573892	0.551895	0.397226	0.415853	0.409958	0.234233	0.215804	0.206143	0.511073	0.517067	0.519544	0.548972	0.586227	0.543721	0.12326
Treatment’s details were as in Table S1
[truncated: 11 more columns]

## Sheet: Table S4
Supplementary Table 4 The composition and abundance of root-associated fungal community at species level
OTU ID	2A7JRT1	2A7JRT3	2A7JRT2	2A7FRS2	2A7FRS3	2A7FRS1	2A7FRT2	2A7FRT1	2A7FRT3	2A7JRS1	2A7JRS2	2A7JRS3	2A7FSS1	2A7FSS3	2A7FSS2	B73MSS1	B73MSS3	B73MSS2	B73MRS3	B73MRS2	B73MRS1	B73FRT3	B73FRT2	B73FRT1	2A7BS3	2A7BS2	2A7BS1	B73JSS3	B73JSS2	B73JSS1	B73FRS2	B73FRS3	B73FRS1	B73BS1	B73BS3	B73BS2	B73JRS2	B73JRS3	B73JRS1	2A7MRT2	2A7MRT1	2A7MRT3	2A7MRS2	2A7MRS1	2A7MRS3	2A7MSS1	2A7MSS2	2A7MSS3	B73JRT3
d__Eukaryota; k__Fungi; p__Basidiomycota; c__Tremellomycetes; o__Cystofilobasidiales; f__Cystofilobasidiaceae; g__Guehomyces; s__Guehomyces_pullulans	0.00772381	0.0189934	0.0384267	0.226135	0.152964	0.0780078	0.0114345	0.010445	0.00349083	0.127979	0.19928	0.119101	0.0945823	0.34507	0.260246	0.197218	0.39702	0.169374	0.391606	0.05753	0.139194	0.189247	0.0043979	0.0300706	0.106154	0.177675	0.0442814	0.531101	0.282895	0.195734	0.0499986	0.457079	0.0696243	0.580248	0.184822	0.149501	0.155411	0.677442	0.149034	0.00654188	0.00225392	0.00280366	0.115252	0.0629724	0.187158	0.0547813	0.26786	0.372695	0.0892499
d__Eukaryota; k__Fungi; p__Ascomycota; c__Dothideomycetes; o__Pleosporales; f__unclassified_o__Pleosporales; g__unclassified_o__Pleosporales; s__unclassified_o__Pleosporales	0.219208	0.134411	0.145516	0.0695143	0.0174267	0.0634397	0.461505	0.259394	0.453066	0.048157	0.0669031	0.0123966	0.0264149	0.0206701	0.0205877	0.01564	0.024161	0.0351557	0.0311151	0.0317748	0.0378219	0.0751491	0.0563481	0.253676	0.00382068	0.00431544	0.00415052	0.0033534	0.0393337	0.00557984	0.0531596	0.0578324	0.096259	0.0037657	0.00354581	0.00321596	0.0610483	0.0106924	0.0291636	0.0971111	0.0452159	0.0772381	0.0414777	0.0406531	0.0684423	0.0117644	0.0083835	0.0198455	0.114675
d__Eukaryota; k__Fungi; p__Ascomycota; c__Sordariomycetes; o__Hypocreales; f__Nectriaceae; g__Fusarium; s__unclassified_g__Fusarium	0.049284	0.0716308	0.0180039	0.0541491	0.0383992	0.156923	0.0204227	0.042852	0.0423573	0.0651714	0.0745169	0.579176	0.0312251	0.0151453	0.0268822	0.0299057	0.0196806	0.035568	0.0577774	0.121025	0.115582	0.0213298	0.0235837	0.0298782	0.0321871	0.0306204	0.0213848	0.018746	0.0431544	0.0171793	0.0167395	0.0492565	0.159396	0.0197081	0.0281466	0.0150078	0.112641	0.0203953	0.08367	0.0344411	0.0959292	0.0529947	0.185839	0.0998323	0.0801517	0.20857	0.0397735	0.022072	0.0215222
d__Eukaryota; k__Fungi; p__Ascomycota; c__Sordariomycetes; o__Sordariales; f__Lasiosphaeriaceae; g__unclassified_f__Lasiosphaeriaceae; s__unclassified_f__Lasiosphaeriaceae	0.00890575	0.00769633	0.0179214	0.072208	0.0508782	0.0446662	0.0518952	0.009428	0.00423298	0.0829829	0.100355	0.0169319	0.0793546	0.0734999	0.146478	0.128501	0.0422198	0.0512355	0.0307578	0.0152002	0.0705038	0.0121492	0.00332591	0.0175091	0.134768	0.0455183	0.186993	0.0873808	0.106759	0.116434	0.0471675	0.0434842	0.0275968	0.0234738	0.101124	0.239603	0.0596465	0.0829554	0.0464253	0.0133036	0.00505758	0.00450785	0.0404057	0.0309502	0.0242434	0.0442539	0.0415052	0.0531596	0.013716
d__Eukaryota; k__Fungi; p__Ascomycota; c__Dothideomycetes; o__Pleosporales; f__Didymellaceae; g__unclassified_f__Didymellaceae; s__unclassified_f__Didymellaceae	0.217669	0.0728402	0.0200104	0.0295759	0.0329018	0.157252	0.00885077	0.00758638	0.0163822	0.0366675	0.0294384	0.0101152	0.0345785	0.00489266	0.0147605	0.0225667	0.0150078	0.0185262	0.011572	0.022017	0.0380693	0.0870784	0.266513	0.0540942	0.00714659	0.00621203	0.00621203	0.00744894	0.00766884	0.00766884	0.102773	0.0173992	0.227949	0.0143756	0.0110772	0.0083835	0.0902669	0.0200929	0.0946648	0.0112146	0.0175366	0.00486518	0.0166021	0.0134686	0.0233364	0.01039	0.00571727	0.0170968	0.309365
d__Eukaryota; k__Fungi; p__Ascomycota; c__Sordariomycetes; o__Magnaporthales; f__Magnaporthaceae; g__Gaeumannomyces; s__Gaeumannomyces_radicicola	0.00618455	0.002089	0.00997774	0.10019	0.0115445	0.0520052	0.10522	0.0347159	0.0420824	0.00329842	0.000852093	0.000384816	0.0254803	0.0762211	0.0100052	0.00456282	0.00841098	0.0396361	0.0517578	0.253347	0.0619279	0.0056623	0.00854842	0.0162447	0.000769633	5.5e-05	0	2.75e-05	0.00937302	0.000247382	0.00546989	0.0892224	0.00783376	0.000192408	0.000329843	0.00137434	0.0201204	0.000577224	0.000467277	0.0550012	0.0972761	0.260576	0.0459031	0.230532	0.0937028	0.00472774	0.0134411	0.00538743	0.00494764
d__Eukaryota; k__Fungi; p__Ascomycota; c__unclassified_p__Ascomycota; o__unclassified_p__Ascomycota; f__unclassified_p__Ascomycota; g__unclassified_p__Ascomycota; s__unclassified_p__Ascomycota	0.253182	0.149556	0.212886	0.0122317	0.0122042	0.0132762	0.0880405	0.092081	0.0550287	0.0314175	0.0128364	0.00731151	0.0381793	0.00456282	0.00211649	0.0122042	0.00382068	0.0629449	0.00538743	0.0077513	0.00786125	0.0463429	0.052335	0.0582722	0.00351832	0.00302356	0.00307853	0.00222644	0.0117644	0.0311151	0.00684423	0.00266623	0.0540117	0.0085759	0.00283115	0.00222644	0.0248756	0.00431544	0.0553861	0.00854842	0.0319947	0.0184437	0.0077513	0.00926308	0.0106374	0.00247382	0.00228141	0.00274869	0.0800693
d__Eukaryota; k__Fungi; p__Ascomycota; c__Dothideomycetes; o__Pleosporales; f__Pleosporales_fam_Incertae_sedis; g__Monodictys; s__unclassified_g__Monodictys	0.000467277	0.000247382	0	0.0300706	0.019983	0.0138809	0	0.000109948	2.75e-05	0.0133586	0.00731151	0.00357329	0.0127539	0.0225942	0.0255078	0.0434567	0.0384267	0.035513	0.0159699	0.0386465	0.0110497	0.000412303	0.000137434	0.000824606	0.0773481	0.338886	0.240235	0.0266898	0.0372722	0.038674	0.417031	0.0105824	0.0131112	0.00777879	0.0200654	0.0514005	0.0176466	0.00514005	0.00989528	0	0.000192408	0	0.0112971	0.00687172	0.0318298	0.0142382	0.0169869	0.0340013	5.5e-05
d__Eukaryota; k__Fungi; p__Ascomycota; c__Sordariomycetes; o__Sordariales; f__Chaetomiaceae; g__unclassified_f__Chaetomiaceae; s__unclassified_f__Chaetomiaceae	0.00200654	0.00379319	0.00475523	0.0158599	0.107446	0.0192958	0.00140183	0.00247382	0.00101701	0.0411753	0.00604711	0.0191858	0.250653	0.0185536	0.0461505	0.114923	0.0570353	0.0405431	0.00758638	0.00659685	0.0142107	0.00140183	0.00043979	0.00277617	0.0309502	0.0230615	0.0158324	0.0058547	0.0434018	0.0140183	0.0110222	0.0128913	0.0482395	0.00357329	0.0560732	0.0130838	0.0245733	0.00494764	0.0181688	2.75e-05	0.000494764	0.000137434	0.0142107	0.00640444	0.00764135	0.0256453	0.0353481	0.0550287	0.00516753
d__Eukaryota; k__Fungi; p__Ascomycota; c__Dothideomycetes; o__Capnodiales; f__Cladosporiaceae; g__Cladosporium; s__Cladosporium_delicatulum	0.00898821	0.0090157	0.0120942	0.0375471	0.0236662	0.0112971	0.00263874	0.166076	0.00579973	0.00601963	0.016657	0.00371073	0.00590968	0.00538743	0.0145955	0.0142657	0.00799868	0.00700915	0.0191858	0.0138259	0.0339738	0.0688546	0.0953795	0.0535994	0.0501361	0.0299882	0.0604711	0.0269097	0.00197905	0.00415052	0.00434293	0.00546989	0.00722905	0.00874083	0.0128639	0.0352382	0.010555	0.0109398	0.00854842	0.0361178	0.0881504	0.0592067	0.0264149	0.00907067	0.0403782	0.00530497	0.0128913	0.00574476	0.0111322
d__Eukaryota; k__Fungi; p__Ascomycota; c__Dothideomycetes; o__Pleosporales; f__Pleosporaceae; g__Alternaria; s__unclassified_g__Alternaria	0.0310327	0.0472499	0.0181139	0.0054424	0.0107199	0.00912564	0.00750392	0.0104725	0.00959292	0.0130288	0.0196806	0.014568	0.00522251	0.00087958	0.00590968	0.0120942	0.00645942	0.0295209	0.00448036	0.00316099	0.00640444	0.0912289	0.117506	0.042907	0.0110222	0.0449136	0.0572826	0.00494764	0.000659685	0.00225392	0.0050301	0.00522251	0.0258102	0.0239686	0.00722905	0.0758913	0.025233	0.0201479	0.212693	0.0164097	0.0322421	0.00681674	0.00156675	0.00258377	0.00849344	0.00412303	0.00283115	0.00535994	0.0780352
d__Eukaryota; k__Fungi; p__Ascomycota; c__Sordariomycetes; o__Myrmecridiales; f__Myrmecridiaceae; g__Myrmecridium; s__unclassified_g__Myrmecridium	0.0105824	0.00808114	0.00953795	0.0200929	0.00225392	0.00316099	0.0223193	0.0121767	0.0148154	0.0401858	0.00211649	0.000384816	0.00530497	0.00590968	0.000852093	0.00250131	0.00412303	0.025178	0.0202029	0.0437041	0.0348534	0.00211649	0.00618455	0.0060746	0.000329843	0.000329843	0.000742146	0.000137434	0.000687172	0.000329843	0.0140458	0.0014568	0.00109947	0.000934554	0.000357329	0.000329843	0.00926308	0.00131937	0.00651439	0.113246	0.109343	0.175229	0.0960941	0.0553861	0.0555785	0.00467277	0.0729777	0.00338089	0.00676177
d__Eukaryota; k__Fungi; p__unclassified_k__Fungi; c__unclassified_k__Fungi; o__unclassified_k__Fungi; f__unclassified_k__Fungi; g__unclassified_k__Fungi; s__unclassified_k__Fungi	0.0071191	0.00538743	0.00783376	0.0192683	0.0144856	0.0326269	0.0205327	0.0437041	0.0287513	0.0141008	0.0561557	0.00453533	0.0380968	0.0301531	0.0176191	0.0253429	0.0218521	0.0350458	0.0317473	0.0213573	0.0222094	0.0611858	0.00978533	0.032462	0.0108023	0.00678926	0.0157775	0.0056623	0.0110772	0.0124516	0.0133586	0.00970287	0.0128364	0.00475523	0.0166296	0.0135785	0.0132487	0.00799868	0.0152552	0.0373547	0.0309502	0.0258377	0.037602	0.0103076	0.0252604	0.00802617	0.0212748	0.0273769	0.00203403
d__Eukaryota; k__Fungi; p__Ascomycota; c__Sordariomycetes; o__Hypocreales; f__unclassified_o__Hypocreales; g__unclassified_o__Hypocreales; s__unclassified_o__Hypocreales	0.00269371	0.00164921	0.00338089	0.00305104	0.00940051	0.00577224	0.00395811	0.0521701	0.00131937	0.032462	0.00225392	0.00101701	0.0120393	0.00821858	0.0355405	0.00527748	0.00882329	0.0318848	0.0275418	0.127539	0.0189934	0.00236387	0.0012644	0.007339	0.00676177	0.00349083	0.00203403	0.00568978	0.0240235	0.0195157	0.00868585	0.00387565	0.00338089	0.00467277	0.0197081	0.013716	0.00390314	0.00305104	0.00497512	0.0434567	0.0223743	0.037657	0.0274319	0.0474973	0.0453259	0.0170419	0.0056623	0.0270196	0.0012644
d__Eukaryota; k__Fungi; p__Ascomycota; c__Sordariomycetes; o__Sordariales; f__Chaetomiaceae; g__Chaetomium; s__unclassified_g__Chaetomium	0.020945	0.0071191	0.0296583	0.00404057	0.000467277	0.0105275	0.000192408	0.00043979	0.000164921	0.0264699	0.00989528	0.00445287	0.00332591	0.00349083	0.119705	0.054424	0.0291361	0.0207801	0.00239136	0.00384816	0.00109947	0.000852093	0.000274869	0.00109947	0.176521	0.000549738	0.00357329	0.000274869	0.000274869	0.0119293	0.000577224	0.000412303	0.00717407	5.5e-05	0.000687172	0.0112696	0.0141008	0.00610209	0.00387565	0.000192408	5.5e-05	2.75e-05	0.00538743	0.00120942	0.00472774	0.0168495	0.224375	0.0392787	0.0152552
d__Eukaryota; k__Fungi; p__Basidiomycota; c__Tremellomycetes; o__Filobasidiales; f__Piskurozymaceae; g__Solicoccozyma; s__Solicoccozyma_aeria	0.0016767	0.000934554	0.00184162	0.0232814	0.0203403	0.0147879	0.00101701	0.00184162	0.000549738	0.0222919	0.00997774	0.00964789	0.0233638	0.023996	0.0172618	0.0235837	0.0205327	0.0316924	0.0149529	0.00725653	0.0199555	0.00285863	0.00244633	0.00228141	0.0264973	0.036695	0.0194332	0.0308128	0.0269921	0.0279542	0.0131387	0.0142932	0.0163272	0.0350183	0.0280916	0.0233089	0.0175641	0.0155026	0.0155576	0.000824606	0.000934554	0.000412303	0.0148704	0.00588219	0.00975784	0.013716	0.0115995	0.029356	0.00101701
d__Eukaryota; k__Fungi; p__Ascomycota; c__Sordariomycetes; o__unclassified_c__Sordariomycetes; f__unclassified_c__Sordariomycetes; g__unclassified_c__Sordariomycetes; s__unclassified_c__Sordariomycetes	0.0050301	0.0210549	0.0131387	0.00739397	0.0117644	0.0131662	0.00728402	0.00181413	0.00162173	0.00863088	0.0104725	0.00200654	0.0327918	0.0120118	0.0158599	0.0224843	0.0289712	0.00684423	0.0411479	0.00681674	0.0927957	0.00970287	0.000494764	0.011572	0.0114345	0.00909816	0.00417801	0.0102526	0.0207251	0.0109673	0.00401308	0.00934554	0.0109398	0.00379319	0.018801	0.00500261	0.0414502	0.00357329	0.00934554	0.00417801	0.00915313	0.00321596	0.017839	0.0139908	0.00766884	0.0105	0.0137434	0.0100877	0.00577224
d__Eukaryota; k__Fungi; p__Ascomycota; c__Pezizomycetes; o__Pezizales; f__Pyronemataceae; g__unclassified_f__Pyronemataceae; s__unclassified_f__Pyronemataceae	0.000219895	0.000137434	0	0.0181688	0.0274319	0.00885077	0	0	0	0.0230615	0.0111597	0.00351832	0.0122866	0.0270196	0.0252604	0.012534	0.0165471	0.0338089	0.0147879	0.0117919	0.0194607	0.000192408	5.5e-05	0.0039856	0.0239136	0.0311151	0.011517	0.0182513	0.0202303	0.0177565	0.00951046	0.00945548	0.021962	0.00582722	0.0537368	0.037657	0.0291911	0.00717407	0.00852093	0	0	0	0.0201754	0.0119568	0.0119018	0.018801	0.0231989	0.0298507	2.75e-05
d__Eukaryota; k__Fungi; p__Basidiomycota; c__Agaricomycetes; o__unclassified_c__Agaricomycetes; f__unclassified_c__Agaricomycetes; g__unclassified_c__Agaricomycetes; s__unclassified_c__Agaricomycetes	0.000274869	0.000577224	0.00118194	5.5e-05	0.000577224	0.000164921	0.025233	0.00101701	0.000192408	5.5e-05	2.75e-05	0	0.00634947	0.000412303	2.75e-05	0.0037657	0.000329843	0.00043979	0.00296858	0.00777879	0.000274869	0.00420549	0.000247382	0.00500261	0.000164921	2.75e-05	0.000219895	0.000109948	0.000357329	0.000164921	0.000192408	0.000412303	0.00236387	0	0	0	0.000412303	0.000522251	2.75e-05	0.00296858	0.00214398	0.0764135	0.000632198	0.000247382	0.00629449	0.000192408	0.000219895	0.000247382	0.00995025
d__Eukaryota; k__Fungi; p__Ascomycota; c__Sordariomycetes; o__Hypocreales; f__Nectriaceae; g__unclassified_f__Nectriaceae; s__unclassified_f__Nectriaceae	0.00233638	0.014623	0.00211649	0.0374646	0.0172892	0.063962	0.00552486	0.00475523	0.0195432	0.00687172	0.00937302	0.00535994	0.00527748	0.00324345	0.0106924	0.00637696	0.0115995	0.00357329	0.0106099	0.00662434	0.0133586	0.0054424	0.0046178	0.00371073	0.00698167	0.00329842	0.00659685	0.00514005	0.00681674	0.00318848	0.00874083	0.00835601	0.0207251	0.00401308	0.0320772	0.00508507	0.00931805	0.00535994	0.0187735	0.0037657	0.00310602	0.00382068	0.0215772	0.0185536	0.00945548	0.127786	0.00263874	0.009428	0.00263874
d__Eukaryota; k__Fungi; p__Ascomycota; c__Sordariomycetes; o__Myrmecridiales; f__Myrmecridiaceae; g__Myrmecridium; s__Myrmecridium_schulzeri	0.000907067	0.00173167	0.00371073	0.000219895	0.000219895	0.00140183	0.00283115	0.00162173	0.00043979	0.000109948	2.75e-05	0.000247382	8.25e-05	0	2.75e-05	0.00225392	0.00129188	0.00349083	0.00173167	0.013661	0.00519502	2.75e-05	0.000659685	0.00244633	0.000329843	0.000384816	0.000109948	0	0	0.000192408	0.000632198	0.000302356	0.00164921	0.000522251	0	0.000329843	0.000302356	0	0.000412303	0.235095	0.126385	0.0385641	0.00736648	0.0153377	0.0331767	0.000494764	0.0153377	0.000302356	0.000742146
d__Eukaryota; k__Fungi; p__Ascomycota; c__Eurotiomycetes; o__Eurotiales; f__Trichocomaceae; g__Talaromyces; s__Talaromyces_pinophilus	0.000357329	0.265551	0.00610209	0	8.25e-05	0.000219895	0.000219895	0.00318848	8.25e-05	0.00178665	0.1622	0.00478272	0.000274869	0.000109948	2.75e-05	0.000494764	2.75e-05	0.00203403	0.000109948	0.00750392	0.000824606	0.00107199	0.00120942	0.00717407	5.5e-05	0	0.000137434	0	2.75e-05	8.25e-05	0.000494764	0	0.000274869	0	0	0	0.013716	0.000357329	0.000687172	0.000164921	0.00656936	8.25e-05	0.00043979	0.0838625	0.00162173	0.00153926	2.75e-05	0.000164921	0.00351832
d__Eukaryota; k__Fungi; p__Ascomycota; c__Leotiomycetes; o__Helotiales; f__Helotiaceae; g__Tetracladium; s__Tetracladium_marchalianum	0.0206976	0.000769633	0.000357329	0.00621203	0.0130563	0.00486518	0.000192408	0.00291361	5.5e-05	0.0264149	0.00409554	0.00115445	0.00599214	0.00934554	0.00931805	0.00643193	0.00360078	0.0101976	0.00153926	0.00115445	0.0043979	0.000797119	0.00087958	0.0010445	0.0175916	0.0106374	0.0278992	0.00953795	0.0203403	0.0173717	0.00698167	0.00420549	0.00456282	0.00810863	0.00533245	0.0130288	0.00821858	0.00310602	0.00459031	8.25e-05	0.000164921	0	0.00316099	0.00250131	0.00384816	0.00524999	0.00758638	0.00703664	0.000164921
d__Eukaryota; k__Fungi; p__Ascomycota; c__Dothideomycetes; o__Pleosporales; f__Sporormiaceae; g__Preussia; s__Preussia_pilosella	2.75e-05	0.00115445	0.000494764	0.00626701	0.00470026	0.000274869	0.000137434	5.5e-05	0.000192408	0.00107199	0.00500261	0.0396086	0.00720156	0.161815	0.0170419	0.0117369	0.0298782	0.0106924	0.0287788	0.000412303	0.00860339	0.000384816	0	0.00115445	0.0071191	0.00258377	0.000302356	0.0685248	0.00464528	0.00522251	0.00184162	0.00285863	0.00156675	0.00442539	0.0152552	0.00678926	0.00365575	0.00467277	0.00448036	0	2.75e-05	0.000192408	0.00918062	0.0257002	0.0085759	0.00324345	0.00162173	0.00291361	0.00530497
d__Eukaryota; k__Fungi; p__Mortierellomycota; c__Mortierellomycetes; o__Mortierellales; f__Mortierellaceae; g__Mortierella; s__Mortierella_elongata	0.000137434	0.00118194	0.00148429	0.0224018	0.0112696	0.0111597	0.0075314	0.00236387	0.00327094	0.00239136	0.00327094	0.00401308	0.011572	0.0160523	0.0120393	0.0107199	0.0238586	0.0162447	0.0179764	0.00285863	0.00645942	0.00689921	0.00871334	0.00846596	0.0177015	0.0195157	0.00766884	0.0186361	0.018801	0.00885077	0.00505758	0.0127539	0.00390314	0.0130563	0.0525824	0.0081636	0.00780627	0.00612957	0.00387565	0.000577224	2.75e-05	0.000192408	0.00717407	0.00153926	0.0118194	0.015695	0.00926308	0.0293285	0.0014568
d__Eukaryota; k__Fungi; p__Basidiomycota; c__Agaricomycetes; o__Cantharellales; f__Cantharellales_fam_Incertae_sedis; g__Sistotrema; s__unclassified_g__Sistotrema	0	0	0	2.75e-05	0	0	5.5e-05	0	0	0	0.00288612	0	0	0	0	0	0.0152277	5.5e-05	0	0	0	0	0	0	0	0	0	0	0	0.281301	0	0	0	8.25e-05	0	0	0	0	0	0	0	0	2.75e-05	2.75e-05	8.25e-05	0.0130563	5.5e-05	0.000384816	0
d__Eukaryota; k__Fungi; p__Basidiomycota; c__Agaricomycetes; o__Agaricales; f__Nidulariaceae; g__Cyathus; s__Cyathus_stercoreus	0.00907067	5.5e-05	0.0349083	0.000384816	2.75e-05	0.000109948	2.75e-05	0.000302356	0.00219895	0.00118194	0.00610209	0.000274869	5.5e-05	0	0.000604711	0	0	0	0	0.00835601	2.75e-05	0.00233638	0.00142932	0.00486518	8.25e-05	0	8.25e-05	2.75e-05	0.00043979	5.5e-05	0.000247382	0.000137434	0.00107199	0	0	0	0.00692669	0.0014568	0.00956543	0	0	0	0.000467277	0	2.75e-05	0	5.5e-05	0	0.00549737
d__Eukaryota; k__Fungi; p__Ascomycota; c__Sordariomycetes; o__Hypocreales; f__Nectriaceae; g__Fusarium; s__Fusarium_solani	0.00181413	0.00148429	0.00134686	0.0114345	0.0107199	0.0210275	0.00739397	0.00206152	0.0031335	0.0240235	0.0106924	0.00428795	0.0128089	0.00332591	0.00676177	0.0109673	0.00560732	0.00967538	0.00261125	0.00162173	0.00522251	0.00623952	0.000219895	0.00134686	0.00632198	0.00731151	0.00640444	0.00448036	0.0170144	0.00654188	0.00379319	0.0640994	0.0336439	0.00695418	0.0113521	0.00489266	0.0110772	0.00197905	0.0085759	0.000549738	0.000192408	0.000109948	0.00351832	0.00263874	0.00233638	0.00445287	0.00596465	0.00827355	0.000852093
d__Eukaryota; k__Fungi; p__Ascomycota; c__Sordariomycetes; o__Hypocreales; f__Nectriaceae; g__Nectria; s__Nectria_ramulariae	0.000137434	0.000137434	0.000274869	0.0105	0.0134411	0.00621203	0.000137434	0.000357329	0.00043979	0.0054424	0.00283115	0.00305104	0.0185536	0.00835601	0.01039	0.0114345	0.00854842	0.0203678	0.00412303	0.00173167	0.00821858	0.000247382	8.25e-05	0.000549738	0.014568	0.0205052	0.011572	0.00885077	0.0274594	0.019928	0.00478272	0.00717407	0.00651439	0.0157225	0.0325445	0.0127814	0.00681674	0.00263874	0.00426047	8.25e-05	0.000164921	8.25e-05	0.00571727	0.00250131	0.00349083	0.00577224	0.00541491	0.0173717	0.000109948
d__Eukaryota; k__Fungi; p__Ascomycota; c__Leotiomycetes; o__Helotiales; f__Helotiaceae; g__Hymenoscyphus; s__unclassified_g__Hymenoscyphus	0.00203403	0.00423298	0.00343586	8.25e-05	0.00087958	0.000632198	0.00959292	0.00387565	0.00291361	2.75e-05	0.000604711	2.75e-05	0	0.000164921	0.000164921	0	0.000522251	0.000192408	0.00112696	0.000274869	0.000192408	0.00783376	0.00596465	0.0199005	0.00555235	0.00140183	0.000109948	0.000577224	0.00043979	0	0.00142932	2.75e-05	0.000109948	0.0475798	0.0487892	8.25e-05	0.000192408	0.000109948	2.75e-05	0.0446112	0.0389214	0.029246	0.000659685	0.000467277	0.00634947	0.000164921	0.000164921	0.000247382	0.0029411
d__Eukaryota; k__Fungi; p__Ascomycota; c__Sordariomycetes; o__Hypocreales; f__Nectriaceae; g__Gibberella; s__Gibberella_baccata	0.00382068	0.00505758	0.00868585	0.00211649	0.00305104	0.00404057	0.000522251	0.000412303	0.000549738	0.00434293	0.00269371	0.000962041	0.00197905	0.00217146	0.0014568	0.00148429	0.00343586	0.00156675	0.00153926	0.0010445	0.0010445	0.00288612	0.000852093	0.00101701	0.00346335	0.00478272	0.000604711	0.00181413	0.00590968	0.00263874	0.00164921	0.00236387	0.00151178	0.00186911	0.00343586	0.00239136	0.00434293	0.0027212	0.00346335	0.000329843	5.5e-05	0.000302356	0.00450785	0.00131937	0.00134686	0.213903	0.00200654	0.00239136	0.00087958
d__Eukaryota; k__Fungi; p__Ascomycota; c__Sordariomycetes; o__Hypocreales; f__Nectriaceae; g__Gibberella; s__Gibberella_zeae	0.00258377	0.00865837	0.00329842	0.00137434	0.00228141	0.00393062	0.000824606	0.00500261	0.0012644	0.00123691	0.00203403	0.00492015	0.00307853	0.000989528	0.000907067	0.00296858	0.00087958	0.00140183	0.00632198	0.00997774	0.00835601	0.000467277	0.00379319	0.002089	0.000769633	0.000384816	0.0039856	0.000797119	0	0.000412303	0.00118194	0.000467277	0.00261125	0.0037657	0.000109948	0.00186911	0.0050301	0.00123691	0.00120942	0.0394162	0.0122866	0.0169044	0.016712	0.00678926	0.00659685	0.000769633	0.000219895	0.00302356	0.00175916
d__Eukaryota; k__Fungi; p__Basidiomycota; c__Ustilaginomycetes; o__Ustilaginales; f__Ustilaginaceae; g__Moesziomyces; s__Moesziomyces_rugulosus	0	0	0	0.000522251	0.00137434	0.00239136	0.000329843	0.0111597	0.00217146	5.5e-05	5.5e-05	0	0.000412303	0.000219895	0.000192408	0.000907067	0.000384816	0.000192408	0.00769633	0.00698167	0.0189659	0.00750392	0.0193233	0.00222644	0	0	0	0	0	0	0.000797119	0.000522251	0.000274869	0	0	0	0.000192408	0	0	0.0584921	0.0531321	0.0238311	0.0329018	0.0220445	0.0109673	5.5e-05	0.000247382	0.000274869	0
d__Eukaryota; k__Fungi; p__Mortierellomycota; c__Mortierellomycetes; o__Mortierellales; f__Mortierellaceae; g__Mortierella; s__unclassified_g__Mortierella	0.000412303	0.0010445	0.000494764	0.0171793	0.0103351	0.00535994	0.00178665	0.000357329	0.00087958	0.00321596	0.00162173	0.00118194	0.0112696	0.00406806	0.0054424	0.0220445	0.00841098	0.0132212	0.00684423	0.00283115	0.00552486	0.00739397	0.000989528	0.0012644	0.00621203	0.00868585	0.00535994	0.00409554	0.0110772	0.00629449	0.00445287	0.0037657	0.0023089	0.00698167	0.0162447	0.00637696	0.00404057	0.00225392	0.00186911	0.000164921	5.5e-05	0.000302356	0.00412303	0.00184162	0.00788873	0.00824606	0.00412303	0.0128364	0.000412303
d__Eukaryota; k__Fungi; p__Basidiomycota; c__Agaricomycetes; o__Agaricales; f__Strophariaceae; g__Psilocybe; s__Psilocybe_inquilina	0.00382068	2.75e-05	0	0.0159149	2.75e-05	0.000137434	0.00129188	0.000164921	0.171161	0.00101701	2.75e-05	0	0.000137434	0	2.75e-05	0	0.00162173	2.75e-05	0.000247382	0.000192408	2.75e-05	0.000192408	0.000632198	0.000164921	0.000164921	0	8.25e-05	2.75e-05	0	0	0.000164921	0	8.25e-05	0	2.75e-05	0.00500261	0.000824606	0.00360078	0	0	8.25e-05	0	0	0.000164921	0	0.000522251	2.75e-05	0	0.0838075
d__Eukaryota; k__Fungi; p__Basidiomycota; c__Tremellomycetes; o__Tremellales; f__Rhynchogastremataceae; g__Papiliotrema; s__unclassified_g__Papiliotrema	0.000302356	0.000714659	0.000137434	0.00269371	0.00184162	0.00239136	0.00142932	0.0132487	0.00219895	0.000164921	0	0.000137434	0.000577224	0.000302356	0.000384816	0.000329843	0.000274869	0.000989528	0.00112696	0.00467277	0.00632198	0.0471675	0.0644017	0.0580798	0.000742146	0.000549738	0.00131937	2.75e-05	0	2.75e-05	0.00263874	0.00112696	0.00654188	0.00239136	0.000384816	0.00192408	0.000687172	2.75e-05	0.000219895	0.00362827	0.0226217	0.00162173	0.0114071	0.00153926	0.00703664	0.000164921	0.000164921	0.000219895	0.000192408
d__Eukaryota; k__Fungi; p__Mortierellomycota; c__Mortierellomycetes; o__Mortierellales; f__Mortierellaceae; g__Mortierella; s__Mortierella_alpina	0.000714659	0.000274869	0.000549738	0.0071191	0.00258377	0.0039856	0.00107199	0.000384816	0.000302356	0.00555235	0.00761386	0.000907067	0.0105824	0.00134686	0.00426047	0.0077513	0.00346335	0.0101701	0.00228141	0.00236387	0.00417801	0.000274869	0.000302356	0.000632198	0.0043979	0.0150353	0.00904318	0.00192408	0.014568	0.00794371	0.00360078	0.00217146	0.00269371	0.00486518	0.0127814	0.00307853	0.00909816	0.00101701	0.0117094	0.000137434	0	5.5e-05	0.00280366	0.000687172	0.00137434	0.0559083	0.0075314	0.00651439	0.000467277
d__Eukaryota; k__Fungi; p__Ascomycota; c__Sordariomycetes; o__Sordariales; f__Chaetomiaceae; g__Chaetomidium; s__Chaetomidium_gallecicum	0.000329843	2.75e-05	0.000659685	0.00285863	0.00472774	0.0010445	0	0	8.25e-05	0.00538743	0.00189659	0.000522251	0.0081636	0.009428	0.00533245	0.0121217	0.00744894	0.00868585	0.00203403	0.000824606	0.00274869	0.000219895	5.5e-05	0.000714659	0.0134686	0.00285863	0.00247382	0.00142932	0.00494764	0.00109947	0.00387565	0.00156675	0.00409554	0.00494764	0.00931805	0.00909816	0.0037657	0.0010445	0.00415052	5.5e-05	0	2.75e-05	0.00362827	0.00101701	0.00109947	0.00255628	0.013661	0.00511256	0.0144306
d__Eukaryota; k__Fungi; p__Ascomycota; c__Dothideomycetes; o__Pleosporales; f__Pleosporaceae; g__Bipolaris; s__unclassified_g__Bipolaris	0.00750392	0.00043979	0.00162173	0.000384816	0.00489266	0.00420549	0.000247382	0.00390314	0.00200654	0.0321596	0.00148429	0.000632198	0.00535994	0.000329843	0.00043979	0.0173442	0.00453533	0.0285863	0.00442539	0.00692669	0.00794371	0.000109948	0.00189659	0.000769633	0	0	8.25e-05	2.75e-05	0	5.5e-05	0.000357329	0	0.000137434	0	0	0.000357329	0.00120942	0.000714659	0.000852093	0.00783376	0.0176741	0.0120118	0.00615706	0.00489266	0.00590968	0.00593717	0.00327094	0.00995025	0.000467277
d__Eukaryota; k__Fungi; p__Ascomycota; c__Eurotiomycetes; o__Chaetothyriales; f__Herpotrichiellaceae; g__Exophiala; s__unclassified_g__Exophiala	0.00211649	0.00197905	0.00464528	0.0029411	0.00129188	0.000934554	0.0213023	0.0117094	0.0173167	0.00123691	0.00107199	0.000164921	0.002089	0.00142932	0.000357329	0.00189659	0.00247382	0.00750392	0.00387565	0.00552486	0.00340837	0.00560732	0.00305104	0.0054424	0.000302356	0.000384816	0.000907067	8.25e-05	0.00269371	0.000467277	0.000632198	0.00131937	0.000494764	0.000192408	0.00112696	0.000357329	0.000989528	0.000137434	0.000384816	0.028284	0.0125065	0.0152277	0.00934554	0.00368324	0.011572	0.00151178	0.00739397	0.00299607	0.00109947
d__Eukaryota; k__Fungi; p__Ascomycota; c__Leotiomycetes; o__Thelebolales; f__Pseudeurotiaceae; g__Pseudogymnoascus; s__Pseudogymnoascus_roseus	0.00222644	0.000769633	0.00266623	0.00524999	0.00764135	0.00283115	0.000659685	0.00101701	0.000137434	0.00519502	0.00159424	0.00178665	0.0087958	0.00885077	0.00634947	0.00574476	0.00626701	0.00643193	0.00181413	0.000907067	0.0031335	0.00109947	0.000164921	0.00560732	0.00854842	0.0140183	0.00497512	0.00448036	0.0122317	0.00681674	0.0023089	0.0029411	0.00505758	0.00343586	0.0112146	0.00849344	0.00404057	0.00225392	0.00285863	0.000137434	0.000109948	8.25e-05	0.00184162	0.000687172	0.00357329	0.00195157	0.00431544	0.00736648	0.00431544
d__Eukaryota; k__Fungi; p__Ascomycota; c__Eurotiomycetes; o__Eurotiales; f__Trichocomaceae; g__Talaromyces; s__Talaromyces_purpureogenus	0.00170419	0.00802617	0.0137434	0	5.5e-05	2.75e-05	0	5.5e-05	5.5e-05	0.113961	0.0211099	0.00568978	5.5e-05	0	2.75e-05	2.75e-05	0.000604711	0.000522251	0.000384816	0.0194332	0.000577224	0.000412303	0.000164921	0.000412303	0	0	0	2.75e-05	0	0	8.25e-05	8.25e-05	0	0	2.75e-05	2.75e-05	0.00368324	0.00423298	8.25e-05	2.75e-05	8.25e-05	8.25e-05	0.00107199	0.0133036	0.00843847	5.5e-05	8.25e-05	0	0.0165471
d__Eukaryota; k__Fungi; p__Ascomycota; c__Sordariomycetes; o__Sordariales; f__unclassified_o__Sordariales; g__unclassified_o__Sordariales; s__unclassified_o__Sordariales	0.000357329	0.000687172	0.00423298	0.00211649	0.0892499	0.00203403	0.000907067	0.00247382	0.0010445	0.00217146	0.000467277	8.25e-05	0.00445287	0.00263874	0.000467277	0.00302356	0.00241885	0.00173167	0.00131937	0.000907067	0.002089	0.000357329	0.000137434	0.00153926	0.000357329	5.5e-05	0.000274869	0.000219895	0.000412303	0.013606	0.000632198	0.00269371	0.00692669	0.000109948	0.000714659	0.00140183	0.00346335	0.00087958	0.00863088	2.75e-05	8.25e-05	0.00101701	0.00601963	0.00310602	0.000247382	0.000549738	0.000604711	0.00123691	0.00175916
d__Eukaryota; k__Fungi; p__Basidiomycota; c__Agaricomycetes; o__Agaricales; f__Bolbitiaceae; g__Conocybe; s__Conocybe_crispa	0.000192408	2.75e-05	0.200709	0	0	0	0	0	2.75e-05	0	0.00849344	0	0	0	0.000274869	0	0	0.00087958	0	0	0	8.25e-05	2.75e-05	0	0	0	0	8.25e-05	0	0.00175916	0	0.00151178	0	0	5.5e-05	0	0	0.000494764	0	0	0	0	0.000274869	5.5e-05	0	0.000192408	8.25e-05	0	0.000522251
d__Eukaryota; k__Fungi; p__Ascomycota; c__Sordariomycetes; o__Sordariales; f__Lasiosphaeriaceae; g__Apodus; s__Apodus_deciduus	0.000274869	0.000274869	0.0029411	0.000109948	0.00978533	0.00043979	0.000109948	5.5e-05	0.000164921	0.000824606	0.0033534	0.000219895	0.00043979	0.000632198	8.25e-05	5.5e-05	2.75e-05	0.00087958	0	0.000109948	0.000604711	0	0	0.000192408	0.00384816	0.000852093	0.00428795	0.00269371	0.00497512	0.00343586	0.000742146	0.00129188	0.000632198	0.00324345	0.000769633	0.0958742	0.00357329	0.00170419	0.00181413	0	2.75e-05	0.000137434	2.75e-05	0	0.00101701	0.000302356	0.000494764	0.00178665	0.00255628
d__Eukaryota; k__Fungi; p__Ascomycota; c__Dothideomycetes; o__Pleosporales; f__Didymellaceae; g__Epicoccum; s__Epicoccum_nigrum	0.00382068	0.0043979	0.00285863	0.00107199	0.00247382	0.000247382	0.000494764	0.000219895	0.000549738	0.00156675	0.00140183	0.00170419	0.000604711	0.000274869	0.00263874	0.00310602	0.00142932	0.00508507	0.002089	0.00244633	0.00189659	0.00255628	0.0300706	0.00937302	0.00728402	0.0171243	0.0105	0.000412303	0.000109948	0.000357329	0.000577224	0.000824606	0.0012644	0.0123416	0.00426047	0.01564	0.00327094	0.0014568	0.00247382	0.00390314	0.011517	0.00170419	0.00291361	0.00162173	0.00373822	0.000852093	0.000852093	0.00123691	0.00307853
d__Eukaryota; k__Fungi; p__Ascomycota; c__Sordariomycetes; o__Sordariales; f__Chaetomiaceae; g__Zopfiella; s__Zopfiella_erostrata	0	2.75e-05	0.000384816	0	0	0	0.000384816	0	0	0	2.75e-05	0.000109948	0	0	2.75e-05	0	2.75e-05	0	0	0	0	0	0.000549738	0.00175916	0	0	0	0	0	0	0	0	0	0	0	5.5e-05	0	0	2.75e-05	2.75e-05	0	0.00365575	0.000137434	2.75e-05	8.25e-05	2.75e-05	2.75e-05	0	0
d__Eukaryota; k__Fungi; p__Ascomycota; c__Eurotiomycetes; o__Eurotiales; f__Aspergillaceae; g__Penicillium; s__Penicillium_raperi	0.01039	0.0142107	0.0467277	5.5e-05	0.000164921	0.00258377	0.00186911	0.0124241	0.00530497	0.000604711	0.000632198	0.000659685	0.000467277	0.000137434	2.75e-05	5.5e-05	0.000192408	0.000109948	5.5e-05	0.000824606	5.5e-05	0.0233913	0.00535994	0.0155301	0	0	0	2.75e-05	0	0	0.000467277	0.000357329	0.000577224	0	2.75e-05	0	0.00291361	0.00043979	0.000274869	0.000274869	0.000357329	0.000137434	0.000329843	0.000109948	0.000577224	5.5e-05	2.75e-05	0.000302356	0.00302356
d__Eukaryota; k__Fungi; p__Ascomycota; c__Sordariomycetes; o__Xylariales; f__Microdochiaceae; g__Microdochium; s__unclassified_g__Microdochium	0.00703664	0.014678	0.0109398	0.00239136	0.00112696	0.00332591	0.00365575	0.000329843	0.0031335	0.00200654	0.00195157	0.000412303	0.00239136	0.000907067	0.00140183	0.00233638	0.00162173	0.00343586	0.00129188	0.00115445	0.00244633	0.00189659	0.00214398	0.00269371	0.00189659	0.0014568	0.00101701	0.0010445	0.00524999	0.00109947	0.00181413	0.00107199	0.00296858	0.00203403	0.00340837	0.00200654	0.0067068	0.00107199	0.00731151	0.00456282	0.00393062	0.00530497	0.00214398	0.00654188	0.00200654	0.00217146	0.000714659	0.00203403	0.00593717
d__Eukaryota; k__Fungi; p__Ascomycota; c__Sordariomycetes; o__Sordariales; f__Lasiosphaeriaceae; g__Schizothecium; s__unclassified_g__Schizothecium	0.00123691	0.00087958	0.00316099	0.00426047	0.00153926	0.00420549	0.00393062	0.00247382	0.000687172	0.00305104	0.00604711	0.00123691	0.00896072	0.00244633	0.00948297	0.00417801	0.00489266	0.0014568	0.00236387	0.000522251	0.00269371	0.000577224	0.000164921	0.00123691	0.0100052	0.00307853	0.00266623	0.00217146	0.00678926	0.00557984	0.00288612	0.00261125	0.00189659	0.000357329	0.00316099	0.0027212	0.00316099	0.00302356	0.00393062	8.25e-05	2.75e-05	5.5e-05	0.00277617	0.000989528	0.00175916	0.00233638	0.00673428	0.00453533	0.000824606
d__Eukaryota; k__Fungi; p__Ascomycota; c__Sordariomycetes; o__Hypocreales; f__Stachybotryaceae; g__Myrothecium; s__Myrothecium_verrucaria	0.0153102	0.00305104	0.000247382	0.00115445	0.00219895	0.0177015	0.000219895	0.000192408	0.00415052	5.5e-05	0.000714659	0	0.00415052	2.75e-05	0.000714659	8.25e-05	0.000384816	5.5e-05	0.000219895	0.0161348	0	0.0102251	0.00453533	0.000714659	0.000109948	0	0	0	0	8.25e-05	0.000412303	0.000742146	8.25e-05	8.25e-05	8.25e-05	5.5e-05	0.000412303	0.00324345	0.00546989	8.25e-05	0	8.25e-05	0.000522251	0.00582722	0.000604711	5.5e-05	0	0.000164921	0.0031335
d__Eukaryota; k__Fungi; p__Basidiomycota; c__Agaricomycetes; o__Agaricales; f__Typhulaceae; g__Typhula; s__unclassified_g__Typhula	0.000247382	0	0	0.00305104	0.0106099	0.00593717	0	0	0	0.00511256	0.000714659	0.000137434	0.0067068	0.0043979	0.00395811	0.00863088	0.000219895	0	0.00043979	0.000549738	0.00164921	0	0	0	0.00962041	0.00329842	0.0134136	0.0085759	0.0050301	0.00222644	0.00885077	0.00181413	0.000412303	8.25e-05	0.00197905	0.00500261	0.019928	0.000659685	0.0016767	0	0	0	0.00184162	0.00159424	0.00214398	0.00118194	0.000742146	0.0122591	0
d__Eukaryota; k__Fungi; p__Ascomycota; c__Eurotiomycetes; o__Eurotiales; f__Trichocomaceae; g__Sagenomella; s__Sagenomella_oligospora	0.00184162	0.00142932	0.00211649	0.000797119	0.00258377	0.0214947	0.00263874	0.000632198	0.000109948	0.0101976	0.0023089	0.000219895	0.00500261	0.00448036	0.00382068	0.00211649	0.00206152	0.00178665	0.000357329	0.000164921	0.000384816	0.00579973	0.000219895	0.0131937	0.000494764	0.000357329	0.000137434	0.000522251	0.00151178	0.000549738	0.000274869	0.000769633	0.00563481	0.000219895	0.000742146	0.00178665	0.0010445	0.00140183	0.0144581	0	5.5e-05	0.000109948	0.0010445	0.000302356	0.00214398	0.00123691	0.00472774	0.00305104	0.00915313
d__Eukaryota; k__Fungi; p__Ascomycota; c__Sordariomycetes; o__Microascales; f__Microascaceae; g__Cephalotrichum; s__Cephalotrichum_stemonitis	0.000247382	8.25e-05	0.000467277	0.00486518	0.00371073	0.00310602	0.000357329	0.000247382	0.000247382	0.00291361	0.000714659	0.000714659	0.00354581	0.00365575	0.0037657	0.00549737	0.0108848	0.00530497	0.00299607	0.00123691	0.00522251	0.000934554	0.000164921	0.000467277	0.00667931	0.00280366	0.000687172	0.0029411	0.00404057	0.00524999	0.0031335	0.00533245	0.00349083	0.000192408	0.0154201	0.00557984	0.00409554	0.00195157	0.00109947	0.000109948	0.000109948	2.75e-05	0.00241885	0.00087958	0.00437041	0.00228141	0.00390314	0.0105275	0.000412303
d__Eukaryota; k__Fungi; p__Ascomycota; c__Sordariomycetes; o__Hypocreales; f__Nectriaceae; g__Ilyonectria; s__Ilyonectria_macrodidyma	0.000467277	0.000357329	0.000797119	0.00475523	0.00305104	0.00291361	0.00434293	0.0016767	0.000769633	0.00151178	0.00137434	0.000604711	0.00258377	0.000824606	0.00151178	0.00662434	0.00283115	0.00643193	0.0043979	0.0039856	0.00489266	0.00123691	0.000494764	0.00219895	0.00236387	0.00368324	0.0039856	0.00222644	0.00492015	0.002089	0.00173167	0.00206152	0.00247382	0.00296858	0.00478272	0.00118194	0.00233638	0.00087958	0.00115445	0.00148429	0.00043979	0.00568978	0.00434293	0.00373822	0.0200379	0.0012644	0.0012644	0.00263874	0.000329843
d__Eukaryota; k__Fungi; p__Mortierellomycota; c__Mortierellomycetes; o__Mortierellales; f__Mortierellaceae; g__Mortierella; s__Mortierella_hyalina	0.000329843	2.75e-05	0.000247382	0.00423298	0.00599214	0.00129188	0.000137434	5.5e-05	0.000329843	0.00120942	0.000989528	0.000412303	0.00434293	0.00258377	0.00266623	0.00173167	0.00299607	0.0159974	0.000852093	0.000357329	0.00151178	0.00123691	0.000302356	0.000714659	0.0106374	0.00684423	0.00217146	0.00393062	0.00764135	0.00219895	0.0012644	0.0014568	0.000742146	0.0037657	0.0205327	0.0039856	0.00219895	0.000934554	0.000467277	0	2.75e-05	5.5e-05	0.00178665	0.000192408	0.000577224	0.00184162	0.00101701	0.00706413	0.000109948
d__Eukaryota; k__Fungi; p__Ascomycota; c__Sordariomycetes; o__Hypocreales; f__Hypocreales_fam_Incertae_sedis; g__unclassified_f__Hypocreales_fam_Incertae_sedis; s__unclassified_f__Hypocreales_fam_Incertae_sedis	0.00170419	0.00406806	0.00115445	0.000494764	0.00156675	0.00360078	0.00148429	0.00120942	0.00131937	0.00142932	0.000494764	0.0595366	0.000247382	5.5e-05	0.000494764	0.000137434	0.000164921	0.000659685	0.00225392	0.00258377	0.00115445	0.00305104	0.00568978	0.000824606	8.25e-05	5.5e-05	0.00087958	0	2.75e-05	0.000577224	0.000219895	0.00151178	0.00764135	5.5e-05	8.25e-05	0.000302356	0.00162173	0.000109948	0.000164921	0.000632198	0.000824606	0.000192408	0.000797119	0.00118194	0.000604711	0.000137434	0.0199555	5.5e-05	0.00043979
d__Eukaryota; k__Fungi; p__Ascomycota; c__Dothideomycetes; o__Pleosporales; f__Phaeosphaeriaceae; g__Ophiosphaerella; s__unclassified_g__Ophiosphaerella	0.000247382	5.5e-05	0.000109948	8.25e-05	0	0.000357329	0.00283115	8.25e-05	0.000769633	0.000274869	2.75e-05	8.25e-05	5.5e-05	0	0.000109948	0.00101701	0	0.000164921	5.5e-05	0.000412303	0.000714659	0.000384816	0.00140183	0.00310602	0.00087958	0	8.25e-05	0.000109948	0.000824606	0.00283115	0.000577224	0	0.00131937	0.0623402	5.5e-05	0	8.25e-05	0	0.000329843	0.00379319	0.00808114	0.0012644	0.000797119	0.00109947	0.000384816	8.25e-05	0	0	0.000164921
d__Eukaryota; k__Fungi; p__Ascomycota; c__Dothideomycetes; o__Pleosporales; f__Phaeosphaeriaceae; g__Phaeosphaeria; s__Phaeosphaeria_podocarpi	0.00915313	0.00241885	0.000604711	0.000934554	0.00841098	0.00170419	0.000467277	0.00123691	0.00109947	0.000824606	0.00087958	0.0012644	0.000742146	0	0.000907067	0.00123691	0.000494764	0.00112696	0.00285863	0.00351832	0.0037657	0.00601963	0.014733	0.00423298	0.000577224	0.000274869	0.000522251	0.000137434	0.000219895	0.00695418	0.00849344	0.000384816	0.00250131	0.000329843	0.000274869	0.00222644	0.00178665	0.00101701	0.00277617	0.000934554	0.00170419	0.00107199	0.00277617	0.00769633	0.00283115	0.000659685	2.75e-05	0.00118194	0.000769633
d__Eukaryota; k__Fungi; p__Basidiomycota; c__Tremellomycetes; o__Filobasidiales; f__Filobasidiaceae; g__Filobasidium; s__unclassified_g__Filobasidium	0.000384816	0.00109947	0.000192408	0.00148429	0.000302356	0.000247382	0.00107199	0.0149803	0.000522251	0.000164921	0.000247382	8.25e-05	0.000137434	2.75e-05	0.000192408	8.25e-05	0	5.5e-05	0.000137434	8.25e-05	0.000632198	0.0298782	0.058602	0.0140183	0.000714659	0.00043979	0.000164921	0	2.75e-05	0	0.00043979	0.000247382	0.000357329	0.00203403	5.5e-05	0.00274869	0.000247382	2.75e-05	0.000109948	0.000742146	0.00120942	0.000137434	0.000412303	0.000247382	0.000604711	0.000274869	5.5e-05	0	0.000577224
d__Eukaryota; k__Fungi; p__Ascomycota; c__Dothideomycetes; o__Pleosporales; f__Pleosporaceae; g__Bipolaris; s__Bipolaris_maydis	0.00332591	0	2.75e-05	0	0.0169594	0.000302356	0	8.25e-05	0.00131937	0.00153926	5.5e-05	0	0.000164921	5.5e-05	2.75e-05	0.0106924	0.00703664	0.0183063	0.00483769	0.00467277	0.00934554	2.75e-05	5.5e-05	0	0	0	0	2.75e-05	8.25e-05	0	0	0	2.75e-05	0	0	2.75e-05	0.000302356	0	0	0.000577224	0.0067068	0.00310602	0.00219895	0.00217146	0.00643193	0.00263874	0.0014568	0.0101427	0
d__Eukaryota; k__Fungi; p__Basidiomycota; c__Agaricomycetes; o__Boletales; f__Coniophoraceae; g__Coniophora; s__Coniophora_eremophila	8.25e-05	0.000907067	0.0110772	0	0	0	0	0	0	0.00137434	0.00239136	0.0161898	0.000687172	8.25e-05	0.000329843	0	0	0	0	0	0	0.000109948	2.75e-05	8.25e-05	2.75e-05	0	0	2.75e-05	0.000577224	0	0	5.5e-05	0	0	0	0	0.00310602	0.000659685	0.0221269	0	0	0	2.75e-05	0	2.75e-05	0	8.25e-05	2.75e-05	0.000742146
d__Eukaryota; k__Fungi; p__Basidiomycota; c__Agaricomycetes; o__Agaricales; f__Bolbitiaceae; g__Agrocybe; s__Agrocybe_pediades	0	0	0	2.75e-05	0	0	0	0	0	0	0	0	0	0	0	0	0	0	0	0	0	0	0	0	0	0	0.114235	0	0	0	0	0	0	0	0	0	0	0	0	0	0	0	0	0	0	0	0	0	0
d__Eukaryota; k__Fungi; p__Ascomycota; c__Sordariomycetes; o__Hypocreales; f__Hypocreales_fam_Incertae_sedis; g__Sarocladium; s__Sarocladium_zeae	0.000274869	0.000109948	0.000494764	0.00159424	5.5e-05	0.00637696	0.00659685	0.000467277	0.000797119	0.00175916	0.000247382	0	0	2.75e-05	0.000137434	0.000687172	0.00107199	0.00123691	0.00241885	0.0143207	0.00665182	0.00324345	0.0135785	0.000384816	2.75e-05	0	0	0	0	2.75e-05	0.000192408	0.0010445	0.00134686	0.000137434	0.000219895	8.25e-05	0.000109948	0.000164921	0.000467277	0.000549738	0.00404057	0.00307853	0.00189659	0.00203403	0.00324345	0.000384816	0.000109948	0.000494764	0.000137434
d__Eukaryota; k__Fungi; p__Ascomycota; c__Sordariomycetes; o__Branch06; f__unclassified_o__Branch06; g__unclassified_o__Branch06; s__unclassified_o__Branch06	0	0	8.25e-05	0.000962041	0.00728402	0.00524999	0.0197631	0.0164646	0.00783376	0.00129188	0.000192408	0	0.0223743	0.000109948	0.00115445	0.000384816	0.000137434	0.000192408	0.000302356	0.000329843	0.000274869	0.00043979	0.000219895	0.00156675	0.000467277	0.000357329	0.000357329	5.5e-05	0.00387565	0.000467277	0.000687172	0.00219895	0.00478272	0.000192408	0.00225392	5.5e-05	0.000577224	5.5e-05	0.000659685	5.5e-05	0.000247382	8.25e-05	0.000384816	0.000604711	0.000384816	0	0.000137434	0.000164921	5.5e-05
d__Eukaryota; k__Fungi; p__Olpidiomycota; c__Olpidiomycetes; o__Olpidiales; f__Olpidiaceae; g__Olpidium; s__unclassified_g__Olpidium	0	0.000192408	0.000384816	0.000192408	0.000109948	0.000934554	0.00214398	0.0348808	0.000302356	0.000137434	2.75e-05	0	0.00357329	0	0	0	2.75e-05	0	0	0	5.5e-05	0.00365575	0.000604711	0.0499986	0	0	0.000659685	0	0	2.75e-05	2.75e-05	5.5e-05	0.00577224	0	2.75e-05	0	0	0	0	0	0	0	0	2.75e-05	0	2.75e-05	0	2.75e-05	0.0016767
d__Eukaryota; k__Fungi; p__Ascomycota; c__Eurotiomycetes; o__Eurotiales; f__Trichocomaceae; g__Talaromyces; s__unclassified_g__Talaromyces	0.000329843	0.0192958	0.00266623	0.000109948	0.000219895	0.000357329	0.000109948	0.0016767	0.000109948	0.00241885	0.052335	0.00387565	0.000604711	0.000274869	2.75e-05	2.75e-05	2.75e-05	0.000329843	5.5e-05	0.000989528	0.000137434	0.000989528	0.000357329	0.0014568	0	0	0	0	2.75e-05	2.75e-05	0.000192408	2.75e-05	2.75e-05	2.75e-05	8.25e-05	2.75e-05	0.00546989	0.000137434	0.00181413	5.5e-05	8.25e-05	2.75e-05	0.000632198	0.00151178	0.000192408	8.25e-05	0.000219895	0.000274869	0.000632198
d__Eukaryota; k__Fungi; p__Ascomycota; c__Leotiomycetes; o__Helotiales; f__Helotiaceae; g__Tetracladium; s__unclassified_g__Tetracladium	0.000247382	5.5e-05	0.000604711	0.00087958	0.00299607	0.000742146	0.000164921	8.25e-05	2.75e-05	0.00214398	0.000604711	0.000247382	0.00142932	0.000274869	0.00442539	0.00173167	0.00197905	0.00552486	0.000769633	0.000329843	0.00151178	8.25e-05	0	0.00109947	0.00140183	0.000797119	0.00195157	0.000797119	0.00332591	0.00195157	0.000769633	0.000522251	0.00131937	0.00043979	0.00483769	0.00164921	0.000632198	0.000384816	0.00123691	0.00373822	0.000797119	0.000632198	0.000632198	0.0010445	0.00178665	0.000632198	0.000714659	0.00148429	0
d__Eukaryota; k__Fungi; p__Ascomycota; c__Dothideomycetes; o__Pleosporales; f__Melanommataceae; g__Herpotrichia; s__Herpotrichia_juniperi	0.00137434	0.00252879	0.000549738	0.000247382	0.00579973	0.000467277	0.000467277	0	0	0.000714659	0.000522251	0.000329843	2.75e-05	0.000907067	0.00417801	0.000109948	0.00247382	2.75e-05	0.00173167	0.000494764	0.000412303	0.000109948	5.5e-05	0.00181413	0.000687172	0.00164921	0.00236387	0.0207251	0.00530497	0.00244633	2.75e-05	0.00736648	5.5e-05	0.000467277	0.000274869	0.00214398	8.25e-05	0.000549738	0.000247382	0.00206152	0.000109948	0.000247382	8.25e-05	0.000329843	0.00211649	0.000274869	0.000577224	0.000687172	0.0016767
d__Eukaryota; k__Fungi; p__Basidiomycota; c__Tremellomycetes; o__Tremellales; f__Bulleribasidiaceae; g__Hannaella; s__Hannaella_luteola	0.000247382	0.000109948	2.75e-05	0.00310602	0.00043979	0.000522251	0.000192408	0.000329843	0.000714659	0	0	0	0.000219895	8.25e-05	0.000192408	0.000302356	0.000274869	0.00101701	0.00516753	0.00288612	0.00665182	0.0048102	0.0103626	0.012644	0	0.000109948	0.000247382	5.5e-05	5.5e-05	0	0.00522251	0.00043979	0.0031335	5.5e-05	8.25e-05	8.25e-05	2.75e-05	5.5e-05	2.75e-05	0.0029411	0.00953795	0.00087958	0.00448036	0.000714659	0.00153926	0.000247382	8.25e-05	8.25e-05	0.000549738
d__Eukaryota; k__Fungi; p__Basidiomycota; c__Tremellomycetes; o__Tremellales; f__Bulleribasidiaceae; g__Hannaella; s__unclassified_g__Hannaella	2.75e-05	2.75e-05	2.75e-05	0.000687172	0.00101701	0.00112696	5.5e-05	0.000769633	0.000302356	0	2.75e-05	2.75e-05	5.5e-05	8.25e-05	0.000137434	0.000604711	0.000357329	0.000714659	0.00258377	0.00475523	0.00508507	0.0043979	0.0112146	0.0102251	8.25e-05	0.000109948	0.000412303	0	0	0	0.000357329	8.25e-05	0.0010445	0.000247382	8.25e-05	0.000274869	0.000137434	0	0.000137434	0.00456282	0.0103351	0.00217146	0.00296858	0.00109947	0.00338089	0.000192408	2.75e-05	0.000549738	2.75e-05
d__Eukaryota; k__Fungi; p__Basidiomycota; c__Agaricomycetes; o__Cantharellales; f__Ceratobasidiaceae; g__Waitea; s__Waitea_circinata	0	2.75e-05	0	0.000109948	2.75e-05	0.000109948	0.000247382	5.5e-05	0.000357329	0.00824606	0.00107199	0.000687172	8.25e-05	8.25e-05	2.75e-05	0	0	0	0.00101701	0	0.0050301	5.5e-05	0	8.25e-05	0	0	0	0.007339	0	0	0	8.25e-05	0.000247382	0	0.0160523	0.00288612	0.0148429	0.00159424	0.00527748	0	0	0	0.00546989	0.0134961	0	0	0	0	0
d__Eukaryota; k__Fungi; p__Ascomycota; c__Dothideomycetes; o__Pleosporales; f__Sporormiaceae; g__Preussia; s__Preussia_terricola	0.000109948	5.5e-05	0.000604711	8.25e-05	0.0364751	0.00112696	8.25e-05	2.75e-05	5.5e-05	0.000742146	0.000192408	5.5e-05	0.00148429	0.00129188	0.00255628	0.00684423	0.000329843	0.000302356	0.00107199	0	0.000824606	0.000109948	2.75e-05	0.000137434	0.000137434	0.000219895	0.000577224	0.000384816	0.00288612	0.0010445	0.000219895	0.000384816	0.000192408	0.000852093	0.00681674	0.000109948	0.000687172	0.00302356	0.000357329	8.25e-05	0	2.75e-05	0	0.000137434	0.000247382	5.5e-05	0.000907067	0.00087958	0.000577224
d__Eukaryota; k__Fungi; p__Ascomycota; c__Sordariomycetes; o__Chaetosphaeriales; f__Chaetosphaeriaceae; g__Chloridium; s__unclassified_g__Chloridium	0.000192408	0.000329843	0.00164921	0.00247382	0.000302356	0.00689921	0.000137434	0.0016767	0.000522251	0.000329843	0.00142932	0.000192408	0.00134686	0.000494764	0.000797119	0.000742146	0.00563481	0.00211649	0.000549738	0.0016767	0.000467277	0	8.25e-05	0.000824606	0.000247382	0.00115445	0.000164921	0.000192408	0.0010445	0.000522251	0.0230615	0.00162173	0.000302356	0.000687172	0.0023089	0.000357329	0.00148429	0.000577224	0.000329843	0	0.000164921	8.25e-05	0.000714659	0.00043979	0.00123691	0.00645942	0.000302356	0.00107199	0.000192408
d__Eukaryota; k__Fungi; p__Basidiomycota; c__Agaricomycetes; o__Phallales; f__Phallaceae; g__Phallus; s__Phallus_rugulosus	0	0	0.000109948	0.000714659	0.000384816	0	2.75e-05	8.25e-05	0	0	0.000467277	2.75e-05	8.25e-05	0.00327094	8.25e-05	0.000714659	0.000687172	0.000494764	0.00241885	0.000164921	0.00140183	0.000494764	2.75e-05	0	0.000137434	0.000109948	8.25e-05	0.002089	0.000219895	5.5e-05	8.25e-05	8.25e-05	2.75e-05	0.000137434	2.75e-05	2.75e-05	0.000219895	8.25e-05	0.0157225	0.0278442	5.5e-05	0.000247382	0.00277617	2.75e-05	0.000769633	5.5e-05	0.00151178	0.000137434	0
d__Eukaryota; k__Fungi; p__Ascomycota; c__Dothideomycetes; o__Pleosporales; f__Leptosphaeriaceae; g__Leptosphaeria; s__Leptosphaeria_sclerotioides	0.000412303	0.000109948	0.000219895	0.000604711	0.00123691	0.000357329	8.25e-05	0.000192408	0	0.0195157	0.000604711	0.000219895	0.000934554	0.000522251	0.00131937	0.00236387	0.00329842	0.00164921	0.00101701	0.000659685	0.00269371	5.5e-05	0.000247382	0.000164921	0.000467277	0.000522251	0.000852093	0.0033534	0.00181413	0.00107199	0.000632198	0.0012644	0.000412303	0.00043979	0.00200654	0.000934554	0.000852093	0.000522251	0.000247382	0.000687172	0.000109948	0.000549738	0.00186911	0.000274869	0.00305104	0.000329843	0.00118194	0.00464528	5.5e-05
d__Eukaryota; k__Fungi; p__Basidiomycota; c__Agaricomycetes; o__Auriculariales; f__Exidiaceae; g__unclassified_f__Exidiaceae; s__unclassified_f__Exidiaceae	0	2.75e-05	2.75e-05	0	0	0	0.000549738	0	0	0	0	2.75e-05	0	0	0	0	0	0.000329843	0	0.000164921	0	0	0.000109948	0	0.0130838	2.75e-05	2.75e-05	0	0	0	0.000137434	0	0	0	0	0	0	0	0	0	0	0	0	8.25e-05	0.000494764	2.75e-05	0	0	2.75e-05
d__Eukaryota; k__Fungi; p__Basidiomycota; c__Agaricomycetes; o__Polyporales; f__Meruliaceae; g__Uncobasidium; s__unclassified_g__Uncobasidium	0	0	0	0	0	0	0	0	0	0.000632198	0	0	0	0	0	2.75e-05	0	0	0	0	0	0	0	0	0	0	0	0	0.0418075	0	0	0	0.000384816	0	0.0111047	0	0	2.75e-05	2.75e-05	0	0	0	0	0	0	0	0.00489266	0	0
d__Eukaryota; k__Fungi; p__Ascomycota; c__Pezizomycetes; o__Pezizales; f__Pezizaceae; g__Peziza; s__unclassified_g__Peziza	0	2.75e-05	0.00876831	0.00101701	0.000164921	0	0	0	0	2.75e-05	0	0	0	2.75e-05	0	0	0	0	0	0.000274869	0.000577224	0	0	0	0.0417526	0.000577224	2.75e-05	0	5.5e-05	5.5e-05	0.00599214	0.000137434	0	0	0.000247382	2.75e-05	0.00318848	0	0.000137434	0	0	0	8.25e-05	0	0.00184162	0.000164921	0.000797119	0.00178665	0
d__Eukaryota; k__Fungi; p__Basidiomycota; c__Microbotryomycetes; o__Sporidiobolales; f__Sporidiobolaceae; g__Sporobolomyces; s__Sporobolomyces_patagonicus	0	0	0	0.000274869	0.000137434	0.000604711	0.000384816	0.00129188	0.00200654	0	0	0	5.5e-05	8.25e-05	8.25e-05	0	5.5e-05	0.000302356	5.5e-05	8.25e-05	0.000219895	0.0144856	0.0299057	0.0131387	0	0	5.5e-05	0	0	0	0.000687172	2.75e-05	0.000192408	0	0	0	0	0	0	0.000247382	0.000357329	0.000137434	0.000137434	5.5e-05	8.25e-05	0	0	5.5e-05	0.000109948
d__Eukaryota; k__Fungi; p__Basidiomycota; c__Ustilaginomycetes; o__Ustilaginales; f__Ustilaginaceae; g__Ustilago; s__Ustilago_maydis	0.000274869	8.25e-05	2.75e-05	0.000357329	0.00129188	0.000962041	0	8.25e-05	8.25e-05	0.0010445	0.000137434	5.5e-05	0.0012644	0.000192408	0.00087958	0.000632198	0.000852093	0.000329843	0.000219895	0.00195157	0.00107199	5.5e-05	5.5e-05	5.5e-05	0.000604711	0.000247382	0.000412303	0.000357329	0.00123691	0.000604711	0.000907067	0.000329843	0.000219895	2.75e-05	0.00222644	0.0288612	0.00101701	0.000357329	0.000192408	0.000329843	0.000329843	0.000852093	0.00277617	0.00137434	0.00153926	0.000412303	0.000412303	0.00118194	5.5e-05
d__Eukaryota; k__Fungi; p__Chytridiomycota; c__Spizellomycetes; o__Spizellomycetales; f__unclassified_o__Spizellomycetales; g__unclassified_o__Spizellomycetales; s__unclassified_o__Spizellomycetales	0	0	0	0	0.00107199	8.25e-05	0	0	0	2.75e-05	0	0	0.000302356	2.75e-05	5.5e-05	0.00522251	0	8.25e-05	5.5e-05	2.75e-05	0.000659685	0	0	0	0	0	2.75e-05	0	0	0	0.0510981	5.5e-05	5.5e-05	0	0	0	0	0	0	0	0	0	0	0.000109948	2.75e-05	0	0	0	0
d__Eukaryota; k__Rhizaria; p__Cercozoa; c__unclassified_p__Cercozoa; o__unclassified_p__Cercozoa; f__unclassified_p__Cercozoa; g__unclassified_p__Cercozoa; s__unclassified_p__Cercozoa	0	8.25e-05	2.75e-05	8.25e-05	0.000219895	5.5e-05	0.00107199	0.000247382	0.000384816	2.75e-05	2.75e-05	2.75e-05	0	0.000302356	0.000164921	0.00159424	0.00162173	0.00175916	0.000604711	8.25e-05	0.00241885	0.000247382	0	0.000137434	0.000384816	0.000247382	0.000962041	2.75e-05	0.000219895	0.000219895	0.000357329	0.000109948	0	2.75e-05	0.000632198	2.75e-05	0.000164921	0	0	0.0155576	0.00406806	0.00217146	0.00387565	0.000384816	0.00148429	0.000989528	0.0064869	0.00148429	5.5e-05
d__Eukaryota; k__Fungi; p__Ascomycota; c__Sordariomycetes; o__Microascales; f__Microascaceae; g__Acaulium; s__Acaulium_caviariforme	0.000219895	0.00123691	0.00217146	0.000219895	0.000659685	0.000274869	8.25e-05	0.00417801	0.000384816	8.25e-05	0	8.25e-05	0.00428795	0.000192408	0.000192408	0.00258377	0.0029411	0.000522251	0.000219895	8.25e-05	8.25e-05	0.00808114	0.000274869	0.0112146	0.000604711	0.000164921	2.75e-05	0.000137434	0.000329843	0.000137434	0.000109948	0.000632198	0.00137434	0	0.000577224	5.5e-05	0.000137434	0.000302356	5.5e-05	8.25e-05	0.000164921	0.000109948	0.000192408	0.000604711	0.000274869	0.000824606	0.000659685	0.000577224	0.00178665
d__Eukaryota; k__Fungi; p__Ascomycota; c__Dothideomycetes; o__Pleosporales; f__Phaeosphaeriaceae; g__unclassified_f__Phaeosphaeriaceae; s__unclassified_f__Phaeosphaeriaceae	0.000137434	0.00107199	0.000687172	0.000357329	0.00681674	8.25e-05	8.25e-05	0	0.000412303	5.5e-05	2.75e-05	2.75e-05	0	0	8.25e-05	0.000247382	5.5e-05	0.000742146	0.000137434	0.000274869	0.000852093	0.000302356	0.000577224	0.00222644	0.000274869	0.000522251	0.000109948	0	0	8.25e-05	0.000714659	8.25e-05	0.00415052	0.000164921	8.25e-05	0.000934554	0.000137434	0.000164921	0.000192408	0.000192408	0.000302356	0.000247382	0.000192408	0.0139908	0.000494764	0	5.5e-05	0.000192408	5.5e-05
d__Eukaryota; k__Fungi; p__Chytridiomycota; c__Rhizophlyctidomycetes; o__Rhizophlyctidales; f__Rhizophlyctidaceae; g__Rhizophlyctis; s__Rhizophlyctis_rosea	0	0	0	0	0.00423298	5.5e-05	0	0	0	0.000412303	0	0	2.75e-05	2.75e-05	0.00107199	0	0	0.000137434	0.000329843	0.000302356	0.000192408	0.000137434	5.5e-05	8.25e-05	0	0	2.75e-05	0	0	5.5e-05	0.000109948	0	0	0	0	0	0.0170693	5.5e-05	0.0127814	0	2.75e-05	0	0.00129188	5.5e-05	0	2.75e-05	0	0	0
d__Eukaryota; k__Fungi; p__Olpidiomycota; c__Olpidiomycetes; o__Olpidiales; f__Olpidiaceae; g__Olpidium; s__Olpidium_brassicae	0	5.5e-05	0.00120942	0	0.000577224	0	0.00973035	0.000109948	8.25e-05	0	0	0	8.25e-05	0	2.75e-05	0	0	0	0	0	0	0.0164372	5.5e-05	0.00865837	0	0	0	0	0	0	0	0	5.5e-05	0	0	0	0	0	0	2.75e-05	0	0	2.75e-05	0	0	5.5e-05	2.75e-05	0	0.000824606
d__Eukaryota; k__Fungi; p__Ascomycota; c__Dothideomycetes; o__Pleosporales; f__Phaeosphaeriaceae; g__Phaeosphaeria; s__Phaeosphaeria_microscopica	0.00118194	0.000137434	0.000329843	0.000137434	8.25e-05	8.25e-05	8.25e-05	0.000247382	0.000109948	0.000192408	0.000137434	0.000109948	5.5e-05	0	0.000164921	0.000247382	0.000714659	0.000109948	0.000247382	0.000494764	0.000824606	0.00343586	0.00225392	0	0.000384816	0.000109948	0.000824606	0	0	0	8.25e-05	2.75e-05	5.5e-05	0.000412303	0.000302356	0.00252879	2.75e-05	2.75e-05	0.000164921	0.00164921	0.000632198	0.000467277	0.000192408	0.0110497	0.00412303	0.000137434	5.5e-05	0.000659685	5.5e-05
d__Eukaryota; k__Fungi; p__Ascomycota; c__Sordariomycetes; o__Hypocreales; f__Stachybotryaceae; g__unclassified_f__Stachybotryaceae; s__unclassified_f__Stachybotryaceae	0.000357329	0.000412303	2.75e-05	0.000109948	0.00142932	0.000357329	0.000274869	0.000137434	0.0199555	0.000329843	2.75e-05	2.75e-05	0.000384816	0.000137434	0.000164921	0.000274869	5.5e-05	0.000219895	0	0.000109948	8.25e-05	0.0023089	0.00217146	0.000302356	5.5e-05	8.25e-05	2.75e-05	0.000109948	2.75e-05	2.75e-05	0.00153926	0.000274869	0.000109948	0	2.75e-05	5.5e-05	8.25e-05	0.000329843	0.000219895	0	2.75e-05	0	5.5e-05	0.000164921	8.25e-05	0.000137434	0.000109948	8.25e-05	2.75e-05
d__Eukaryota; k__Fungi; p__Ascomycota; c__Sordariomycetes; o__Sordariales; f__Lasiosphaeriaceae; g__Podospora; s__unclassified_g__Podospora	0	0	8.25e-05	0	0.000302356	8.25e-05	0.000522251	0.000742146	8.25e-05	8.25e-05	0.000357329	8.25e-05	0.000164921	0	0.00112696	0	0	0	0.0162447	0	0.00967538	5.5e-05	0	0.000164921	5.5e-05	2.75e-05	5.5e-05	0	5.5e-05	0	0.000549738	0	0	5.5e-05	5.5e-05	0	0.00120942	0.00156675	2.75e-05	0.000852093	2.75e-05	0	5.5e-05	5.5e-05	0	0	0	0	0.000714659
d__Eukaryota; k__Fungi; p__Basidiomycota; c__Agaricomycetes; o__Agaricales; f__Strophariaceae; g__unclassified_f__Strophariaceae; s__unclassified_f__Strophariaceae	2.75e-05	0	2.75e-05	0	0	0	0	0	0	0	0	0	0	0	0	0	0	0	0	0.000549738	0	2.75e-05	5.5e-05	0	0	0	0	0	0	0	0	0	0	0	0	5.5e-05	0.000109948	0	0	0	0	0	0	0	0	0	0	0	0
d__Eukaryota; k__Fungi; p__Ascomycota; c__Sordariomycetes; o__Hypocreales; f__Bionectriaceae; g__Clonostachys; s__Clonostachys_rosea	0.000549738	0.000412303	0.00043979	0.000192408	0.000357329	0.000219895	0.000109948	0.0153377	5.5e-05	0.000467277	0.0012644	5.5e-05	0.000274869	0.000164921	0.000109948	0.000192408	0.000357329	0.000357329	0.000137434	0.000357329	0.000109948	0.000219895	0	0.000302356	0.000274869	0.000219895	0.000109948	8.25e-05	0.000247382	0.000247382	8.25e-05	0.000302356	0	2.75e-05	0.000357329	5.5e-05	0.000467277	5.5e-05	0.000357329	0	0	0	0.000164921	5.5e-05	0.000164921	8.25e-05	5.5e-05	0.000192408	2.75e-05
d__Eukaryota; k__Fungi; p__Ascomycota; c__Eurotiomycetes; o__Onygenales; f__Onygenales_fam_Incertae_sedis; g__Chrysosporium; s__Chrysosporium_pseudomerdarium	0.000219895	0.000109948	0.00151178	0.000714659	0.00115445	5.5e-05	0	5.5e-05	5.5e-05	0.000219895	0.000137434	5.5e-05	0.000109948	2.75e-05	0.000247382	0.000164921	0.000137434	0.000302356	0.000109948	0	2.75e-05	0.000302356	0	0.000247382	0.000192408	5.5e-05	0.000109948	5.5e-05	0.000164921	0.000109948	0.000247382	8.25e-05	0.000137434	0	0.000302356	2.75e-05	0.000137434	5.5e-05	0	0	0	2.75e-05	0	0	0	5.5e-05	0.000384816	0.000137434	0.0174267
d__Eukaryota; k__Fungi; p__Chytridiomycota; c__unclassified_p__Chytridiomycota; o__unclassified_p__Chytridiomycota; f__unclassified_p__Chytridiomycota; g__unclassified_p__Chytridiomycota; s__unclassified_p__Chytridiomycota	5.5e-05	0	0	8.25e-05	0.0169044	0.000164921	2.75e-05	2.75e-05	0	0	5.5e-05	2.75e-05	0	8.25e-05	2.75e-05	0	0.000109948	0	0.000192408	0	0.000109948	0.000274869	0	0	0	0	0	0	5.5e-05	5.5e-05	0.000109948	0	2.75e-05	0	2.75e-05	0	0	0.000522251	0.000467277	0	0	2.75e-05	0.000274869	0	0.000164921	0	0	0.000384816	0
d__Eukaryota; k__Fungi; p__Ascomycota; c__Sordariomycetes; o__Xylariales; f__Xylariaceae; g__unclassified_f__Xylariaceae; s__unclassified_f__Xylariaceae	0	0	0	0	0	0	5.5e-05	0	0	2.75e-05	0.000137434	0	0	0	0	0.000412303	0	0.000137434	8.25e-05	0.000412303	2.75e-05	0	0	0	0	0.000302356	0	0	2.75e-05	0.000357329	0	0	0	0	0	0	0	0	5.5e-05	0	0	0	0	0	0.000137434	0	0	0	0
d__Eukaryota; k__Fungi; p__Basidiomycota; c__Agaricomycetes; o__Agaricales; f__Bolbitiaceae; g__Panaeolus; s__Panaeolus_subfirmus	0	0	0.00142932	0	0	0	0	0	0	0.000577224	0	5.5e-05	0	2.75e-05	0	0	0	0	0	0	0	0	0	0	0.0119843	0	8.25e-05	2.75e-05	0	5.5e-05	2.75e-05	0	0	0	0	0	0.000494764	0	0.00118194	0	0	0	2.75e-05	0	0	0	0	0	2.75e-05
d__Eukaryota; k__Fungi; p__Basidiomycota; c__Agaricomycetes; o__Corticiales; f__Corticiaceae; g__unclassified_f__Corticiaceae; s__unclassified_f__Corticiaceae	0	0	0	0	2.75e-05	5.5e-05	0	0	0	0	2.75e-05	0	0	0	0	0	0	0.000109948	0	0	0.0131662	0.000659685	0	0	0	0	0	0	0	0	0	0	0	0	0	0	0	0	0	0	0	0	0	5.5e-05	0	5.5e-05	2.75e-05	2.75e-05	0
d__Eukaryota; k__Fungi; p__Ascomycota; c__Sordariomycetes; o__Hypocreales; f__Stachybotryaceae; g__Stachybotrys; s__Stachybotrys_eucylindrospora	5.5e-05	0	0	8.25e-05	0	8.25e-05	0	0	0	5.5e-05	2.75e-05	0	5.5e-05	0	2.75e-05	0.000192408	2.75e-05	8.25e-05	2.75e-05	0.000137434	0.000109948	0	0	0	0.000137434	0.000164921	0.000109948	0	0.000549738	0.000467277	5.5e-05	0.000164921	0.000137434	0	8.25e-05	2.75e-05	0.000219895	0	8.25e-05	0	2.75e-05	2.75e-05	2.75e-05	5.5e-05	8.25e-05	0.000109948	0	2.75e-05	0
d__Eukaryota; k__Fungi; p__Basidiomycota; c__Agaricomycetes; o__Cantharellales; f__Ceratobasidiaceae; g__Ceratobasidium; s__Ceratobasidium_ramicola	5.5e-05	0	0	8.25e-05	2.75e-05	0.0143481	0	2.75e-05	0	0.000109948	0	0	0.000109948	0	0	0	0	0	0	0	0	0	0	5.5e-05	0	0	0	0	0	0	0	0	0.000192408	0	0	0	5.5e-05	0	0	0	5.5e-05	0	0	0	0	0	0	0	0
d__Eukaryota; k__Fungi; p__Glomeromycota; c__Glomeromycetes; o__Glomerales; f__Glomeraceae; g__Funneliformis; s__Funneliformis_mosseae	0	5.5e-05	2.75e-05	0	0.000412303	0	0	0	0	0	0	2.75e-05	0	0	0	0	0.000137434	0	0	0	0	2.75e-05	0	0	0	0	0.0124516	5.5e-05	0	0	0	0	0	0	8.25e-05	0	2.75e-05	0	5.5e-05	0	0	0	0	0	0.000714659	0	0	0	5.5e-05
d__Eukaryota; k__Fungi; p__Basidiomycota; c__Agaricomycetes; o__Agaricales; f__Bolbitiaceae; g__Conocybe; s__Conocybe_apala	0	0	0	0	0	0	0	0	0	0	0	0	0	0	0	0	0	0	0	0	0	0	0	0	0	0	0	0	0	8.25e-05	0	0	0	0	0	0	0	0	0	0	0	0	0	0	0	0	0	0	0
d__Eukaryota; k__Fungi; p__Ascomycota; c__Sordariomycetes; o__Sordariales; f__Lasiosphaeriaceae; g__Schizothecium; s__Schizothecium_carpinicola	0	0	0	0	0	0	2.75e-05	0.0126165	0	0	0	0	0	0	0	0	0	0	0	0	5.5e-05	0	0	0	5.5e-05	0	0	0	0	0	0	0	0	0	0	0	0	0	0	0	0	0	0	0	0	0	0	0	0
d__Eukaryota; k__Fungi; p__Basidiomycota; c__Tremellomycetes; o__Trichosporonales; f__Trichosporonaceae; g__Vanrija; s__Vanrija_humicola	0	0	0	0	0	0	0	0.0112696	0	0	0	0	0	2.75e-05	0	0	0	0	0	0	2.75e-05	0	0	0	0	0	0	0	0	0	0	0	0	0	0	0	0	0	0	0	0	0	0	0	0	0	0	0	0
others	0.0207526	0.0443638	0.0317748	0.0510156	0.0714109	0.0372997	0.0294659	0.0408455	0.0329293	0.0421374	0.0224018	0.0182788	0.0626976	0.0377945	0.0500261	0.0448036	0.0484319	0.0508782	0.0455732	0.0215772	0.0384816	0.059784	0.0343586	0.05239	0.0423023	0.047195	0.0347434	0.0226217	0.0581897	0.0385916	0.0343586	0.0415602	0.0223193	0.0270746	0.0736923	0.0282015	0.0529947	0.0214947	0.0289437	0.0168769	0.0479371	0.0150353	0.0545889	0.0426047	0.0310327	0.0249306	0.02625	0.0385916	0.022017
Treatment’s details were as in Table S1
[truncated: 11 more columns]
